# Supplementary material for: Single-nucleus RNA velocity reveals critical synaptic and cell-cycle dysregulations in neuropathologically confirmed Alzheimer’s disease
Source: Sci Rep. 2024 Mar 27;14:7269. doi: 10.1038/s41598-024-57918-x (PMC10973452; doi:10.1038/s41598-024-57918-x)
Supplement: Supplementary file 2 — Supplementary Table 1. [file 41598_2024_57918_MOESM2_ESM.xlsx]

## Sheet: Content
	Table of Contents	Description
	DV_Ex	Genes with significant velocity changes between controls and AD-pathology subjects in excitatory neurons
	DV_In	Genes with significant velocity changes between controls and AD-pathology subjects in inhibitory neurons
	DV_Ast	Genes with significant velocity changes between controls and AD-pathology subjects in astrocytes
	DV_Mic	Genes with significant velocity changes between controls and AD-pathology subjects in microglia
	DV_Oli	Genes with significant velocity changes between controls and AD-pathology subjects in oligodendrocytes
	DV_Opc	Genes with significant velocity changes between controls and AD-pathology subjects in oligodendrocyte progenitor cells
	DE_Ex	Genes with significant expression changes between controls and AD-pathology subjects in excitatory neurons
	DE_In	Genes with significant expression changes between controls and AD-pathology subjects in inhibitory neurons
	DE_Ast	Genes with significant expression changes between controls and AD-pathology subjects in astrocytes
	DE_Mic	Genes with significant expression changes between controls and AD-pathology subjects in microglia
	DE_Oli	Genes with significant expression changes between controls and AD-pathology subjects in oligodendrocytes
	DE_Opc	Genes with significant expression changes between controls and AD-pathology subjects in oligodendrocyte progenitor cells

## Sheet: DV_Ex
Prefrontal Cortex							Validation: Dorsolateral Prefrontal Cortex
transcript	gene	logFC	pval_adjusted				transcript	gene	logFC	pval_adjusted
ENSG00000117069.15	ST6GALNAC5	0.422235	0.0374571				ENSG00000179915.24	NRXN1	-0.86288	0
ENSG00000151474.23	FRMD4A	1.19986	0.0197283				ENSG00000169760.17	NLGN1	-0.270176	0
ENSG00000183049.13	CAMK1D	0.41193	0.0039858				ENSG00000175161.14	CADM2	0.54778	0
ENSG00000266412.6	NCOA4	0.445425	0.0439273				ENSG00000124406.16	ATP8A1	-0.26904	0
ENSG00000152578.13	GRIA4	0.436536	0.0457918				ENSG00000185774.16	KCNIP4	0.373946	0
ENSG00000067715.14	SYT1	4.52833	0.0193382				ENSG00000184305.15	CCSER1	-0.303391	0
ENSG00000052126.15	PLEKHA5	0.438123	0.0476882				ENSG00000113448.19	PDE4D	0.739432	0
ENSG00000139364.10	TMEM132B	0.266793	0.0412586				ENSG00000155111.15	CDK19	-0.253142	0
ENSG00000155974.13	GRIP1	0.471303	0.00952423				ENSG00000185760.17	KCNQ5	0.335003	0
ENSG00000182050.13	MGAT4C	0.423744	0.0232087				ENSG00000188580.15	NKAIN2	0.49185	0
ENSG00000132938.22	MTUS2	0.344301	0.0397568				ENSG00000130226.17	DPP6	0.251631	0
ENSG00000132932.18	ATP8A2	0.417611	0.0235993				ENSG00000187391.22	MAGI2	0.253067	0
ENSG00000204442.4	FAM155A	2.08333	0.0366895				ENSG00000174469.23	CNTNAP2	-0.373788	0
ENSG00000102466.16	FGF14	1.3594	0.00715751				ENSG00000156011.17	PSD3	-0.685477	0
ENSG00000184226.15	PCDH9	2.53669	0.0465465				ENSG00000184672.12	RALYL	0.255136	0
ENSG00000080824.19	HSP90AA1	0.393199	0.0208997				ENSG00000153707.17	PTPRD	-0.64383	0
ENSG00000151320.11	AKAP6	0.94784	0.00279337				ENSG00000169306.10	IL1RAPL1	0.940222	0
ENSG00000171723.16	GPHN	0.450745	0.0408929
ENSG00000172379.21	ARNT2	0.256792	0
ENSG00000140538.16	NTRK3	0.279793	0.00319091
ENSG00000078328.22	RBFOX1	5.73915	0.0212841
ENSG00000166501.14	PRKCB	0.345339	0.0366895
ENSG00000078018.20	MAP2	0.309477	0
ENSG00000080345.18	RIF1	14.0057	0
ENSG00000123612.16	ACVR1C	0.336005	0
ENSG00000178568.15	ERBB4	3.92824	0
ENSG00000048991.16	R3HDM1	0.70177	0
ENSG00000144290.17	SLC4A10	0.272687	0
ENSG00000163046.16	ANKRD30BL	0.329933	0
ENSG00000170396.9	ZNF804A	0.358494	0
ENSG00000175497.17	DPP10	4.20541	0
ENSG00000115310.18	RTN4	0.55945	0
ENSG00000184611.12	KCNH7	0.284586	0
ENSG00000179915.24	NRXN1	2.70907	0
ENSG00000144331.20	ZNF385B	-0.428363	0
ENSG00000066032.19	CTNNA2	0.661966	0
ENSG00000116117.18	PARD3B	0.461439	0
ENSG00000115252.18	PDE1A	0.379311	0
ENSG00000168702.18	LRP1B	3.3274	0
ENSG00000144283.22	PKP4	0.299187	0
ENSG00000186487.20	MYT1L	0.633167	0
ENSG00000176204.14	LRRTM4	-1.53398	0
ENSG00000172264.17	MACROD2	0.257754	0
ENSG00000182621.18	PLCB1	-0.540458	0
ENSG00000196090.12	PTPRT	0.413472	0
ENSG00000154654.15	NCAM2	1.67691	0
ENSG00000171587.15	DSCAM	0.491694	0
ENSG00000159256.13	MORC3	0.294385	0
ENSG00000100095.19	SEZ6L	0.365066	0
ENSG00000185666.15	SYN3	0.714503	0
ENSG00000172995.16	ARPP21	0.469641	0
ENSG00000160145.15	KALRN	0.398025	0
ENSG00000134121.10	CHL1	0.25027	0
ENSG00000145087.13	STXBP5L	0.511657	0
ENSG00000151090.20	THRB	0.400493	0
ENSG00000163618.18	CADPS	0.563038	0
ENSG00000187672.14	ERC2	0.409864	0
ENSG00000185008.17	ROBO2	10.5357	0
ENSG00000185565.12	LSAMP	1.64265	0
ENSG00000189283.10	FHIT	0.336921	0
ENSG00000169760.17	NLGN1	0.371511	0
ENSG00000175161.14	CADM2	2.42273	0
ENSG00000283154.2	IQCJ-SCHIP1	1.48447	0
ENSG00000114279.14	FGF12	1.38472	0
ENSG00000158258.16	CLSTN2	0.351228	0
ENSG00000138640.15	FAM13A	2.0448	0
ENSG00000150625.16	GPM6A	-0.995946	0
ENSG00000152208.13	GRID2	0.612078	0
ENSG00000154556.18	SORBS2	0.320079	0
ENSG00000163288.14	GABRB1	0.341022	0
ENSG00000168843.14	FSTL5	0.312761	0
ENSG00000138814.17	PPP3CA	0.336254	0
ENSG00000185774.16	KCNIP4	20.7529	0
ENSG00000169851.15	PCDH7	0.598239	0
ENSG00000184305.15	CCSER1	0.405575	0
ENSG00000150471.16	ADGRL3	0.334865	0
ENSG00000145526.12	CDH18	0.98185	0
ENSG00000164588.8	HCN1	0.267636	0
ENSG00000169862.19	CTNND2	0.500884	0
ENSG00000172262.11	ZNF131	0.269252	0
ENSG00000113448.19	PDE4D	-0.51574	0
ENSG00000184349.14	EFNA5	0.701841	0
ENSG00000228716.7	DHFR	0.946085	0
ENSG00000186952.15	TMEM232	0.456383	0
ENSG00000183775.11	KCTD16	0.540109	0
ENSG00000145934.16	TENM2	-4.79877	0
ENSG00000135298.14	ADGRB3	2.79101	0
ENSG00000079841.18	RIMS1	0.30361	0
ENSG00000145996.11	CDKAL1	0.489327	0
ENSG00000112232.10	KHDRBS2	0.457361	0
ENSG00000112137.18	PHACTR1	-0.550618	0
ENSG00000185760.17	KCNQ5	2.27852	0
ENSG00000164418.21	GRIK2	0.328256	0
ENSG00000196376.11	SLC35F1	0.28243	0
ENSG00000152818.18	UTRN	0.406332	0
ENSG00000152894.15	PTPRK	0.720004	0
ENSG00000188580.15	NKAIN2	0.288259	0
ENSG00000008282.9	SYPL1	4.61162	0
ENSG00000157680.16	DGKI	-0.36116	0
ENSG00000155849.16	ELMO1	0.465996	0
ENSG00000158623.14	COPG2	-2.47056	0
ENSG00000184408.10	KCND2	0.806193	0
ENSG00000130226.17	DPP6	0.980796	0
ENSG00000182348.7	ZNF804B	0.307102	0
ENSG00000186472.20	PCLO	0.357279	0
ENSG00000158321.18	AUTS2	-0.27549	0
ENSG00000187391.22	MAGI2	-0.44622	0
ENSG00000174469.23	CNTNAP2	2.83385	0
ENSG00000136267.14	DGKB	0.980913	0
ENSG00000122584.13	NXPH1	2.32884	0
ENSG00000176406.23	RIMS2	0.703635	0
ENSG00000156103.16	MMP16	0.2814	0
ENSG00000156687.11	UNC5D	-0.520087	0
ENSG00000164830.19	OXR1	0.432037	0
ENSG00000206579.9	XKR4	0.293021	0
ENSG00000147408.14	CSGALNACT1	0.363444	0
ENSG00000183117.19	CSMD1	3.6289	0
ENSG00000185053.14	SGCZ	0.421212	0
ENSG00000198010.13	DLGAP2	-0.349428	0
ENSG00000147481.17	SNTG1	2.80033	0
ENSG00000184672.12	RALYL	3.55536	0
ENSG00000148408.13	CACNA1B	0.277772	0
ENSG00000155886.11	SLC24A2	0.564503	0
ENSG00000156052.11	GNAQ	-0.281578	0
ENSG00000153707.17	PTPRD	-0.899851	0
ENSG00000171843.17	MLLT3	0.39128	0
ENSG00000198947.17	DMD	0.292498	0
ENSG00000169306.10	IL1RAPL1	0.690954	0
ENSG00000129682.16	FGF13	0.292186	0
ENSG00000147202.18	DIAPH2	0.280087	0
ENSG00000102038.16	SMARCA1	0.328223	0
ENSG00000169933.16	FRMPD4	1.23375	0

## Sheet: DV_In
Prefrontal Cortex							Validation: Dorsolateral Prefrontal Cortex
transcript	gene	logFC	pval_adjusted			transcript	gene	logFC	pval_adjusted
ENSG00000075391.17	RASAL2	0.27545	0.00478976			ENSG00000140262.18	TCF12	-0.374991	0.0453113
ENSG00000107518.18	ATRNL1	1.08971	0.0292458			ENSG00000198597.9	ZNF536	-0.376596	0
ENSG00000183049.13	CAMK1D	0.27789	0.0229655			ENSG00000178568.15	ERBB4	1.00687	0
ENSG00000067715.14	SYT1	3.83048	0.0123326			ENSG00000075292.19	ZNF638	0.255053	0
ENSG00000052126.15	PLEKHA5	0.446847	0.021793			ENSG00000175497.17	DPP10	1.33729	0
ENSG00000132932.18	ATP8A2	0.428658	0.0194247			ENSG00000115310.18	RTN4	0.348255	0
ENSG00000184226.15	PCDH9	1.02219	0.0327643			ENSG00000179915.24	NRXN1	0.549917	0
ENSG00000080824.19	HSP90AA1	0.352797	0.0417457			ENSG00000066032.19	CTNNA2	0.40533	0
ENSG00000151320.11	AKAP6	0.926191	0.0111471			ENSG00000154654.15	NCAM2	-0.465292	0
ENSG00000069667.16	RORA	0.644509	0.0429021			ENSG00000185008.17	ROBO2	0.692266	0
ENSG00000183454.18	GRIN2A	0.347995	0.0127245			ENSG00000185565.12	LSAMP	1.09893	0
ENSG00000080345.18	RIF1	11.7322	0			ENSG00000175161.14	CADM2	-0.821865	0
ENSG00000123612.16	ACVR1C	0.359088	0			ENSG00000150625.16	GPM6A	0.705561	0
ENSG00000178568.15	ERBB4	6.21293	0			ENSG00000185774.16	KCNIP4	0.743711	0
ENSG00000048991.16	R3HDM1	0.412212	0			ENSG00000113448.19	PDE4D	-0.454631	0
ENSG00000144290.17	SLC4A10	0.272316	0			ENSG00000145687.16	SSBP2	-0.271177	0
ENSG00000170396.9	ZNF804A	0.712928	0			ENSG00000145934.16	TENM2	-0.389515	0
ENSG00000175497.17	DPP10	12.8378	0			ENSG00000151914.21	DST	-0.275848	0
ENSG00000115310.18	RTN4	0.282868	0			ENSG00000185760.17	KCNQ5	-0.26309	0
ENSG00000179915.24	NRXN1	2.12651	0			ENSG00000196284.17	SUPT3H	-0.290318	0
ENSG00000123983.15	ACSL3	0.940199	0			ENSG00000155849.16	ELMO1	0.354631	0
ENSG00000168702.18	LRP1B	2.45488	0			ENSG00000130226.17	DPP6	-0.624557	0
ENSG00000186487.20	MYT1L	0.40613	0			ENSG00000174469.23	CNTNAP2	-0.307005	0
ENSG00000176204.14	LRRTM4	-0.33518	0			ENSG00000183117.19	CSMD1	-0.923375	0
ENSG00000155052.14	CNTNAP5	-0.571495	0			ENSG00000148053.17	NTRK2	-0.264828	0
ENSG00000182621.18	PLCB1	0.586321	0			ENSG00000156052.11	GNAQ	-0.342142	0
ENSG00000196090.12	PTPRT	0.46633	0			ENSG00000174482.10	LINGO2	0.320977	0
ENSG00000154654.15	NCAM2	0.796178	0			ENSG00000153707.17	PTPRD	-0.384992	0
ENSG00000156299.13	TIAM1	-0.41733	0
ENSG00000171587.15	DSCAM	0.387519	0
ENSG00000100095.19	SEZ6L	0.281965	0
ENSG00000185666.15	SYN3	0.288759	0
ENSG00000172995.16	ARPP21	0.35388	0
ENSG00000160145.15	KALRN	0.444744	0
ENSG00000131374.14	TBC1D5	0.378941	0
ENSG00000145087.13	STXBP5L	1.14854	0
ENSG00000151789.12	ZNF385D	0.463797	0
ENSG00000163618.18	CADPS	0.700862	0
ENSG00000157445.15	CACNA2D3	0.272247	0
ENSG00000187672.14	ERC2	0.333267	0
ENSG00000151276.23	MAGI1	-0.286612	0
ENSG00000185008.17	ROBO2	-1.01906	0
ENSG00000185565.12	LSAMP	2.09594	0
ENSG00000189283.10	FHIT	0.391985	0
ENSG00000169760.17	NLGN1	0.581992	0
ENSG00000175161.14	CADM2	2.09873	0
ENSG00000283154.2	IQCJ-SCHIP1	1.22067	0
ENSG00000114279.14	FGF12	1.22647	0
ENSG00000138640.15	FAM13A	2.60652	0
ENSG00000145362.20	ANK2	0.306212	0
ENSG00000145147.20	SLIT2	0.866168	0
ENSG00000150625.16	GPM6A	-0.318553	0
ENSG00000152208.13	GRID2	0.286262	0
ENSG00000169744.13	LDB2	0.281521	0
ENSG00000185774.16	KCNIP4	5.94405	0
ENSG00000169851.15	PCDH7	0.355404	0
ENSG00000184305.15	CCSER1	0.485159	0
ENSG00000174473.16	GALNTL6	-0.86663	0
ENSG00000145526.12	CDH18	0.638391	0
ENSG00000169862.19	CTNND2	0.565235	0
ENSG00000113448.19	PDE4D	1.05347	0
ENSG00000175471.19	MCTP1	-0.260515	0
ENSG00000184349.14	EFNA5	0.352542	0
ENSG00000156475.19	PPP2R2B	-0.270488	0
ENSG00000228716.7	DHFR	0.575021	0
ENSG00000186952.15	TMEM232	0.260827	0
ENSG00000183775.11	KCTD16	0.314772	0
ENSG00000135298.14	ADGRB3	2.57666	0
ENSG00000124788.19	ATXN1	0.292071	0
ENSG00000145996.11	CDKAL1	0.271476	0
ENSG00000112531.17	QKI	-0.318668	0
ENSG00000112232.10	KHDRBS2	0.486101	0
ENSG00000185760.17	KCNQ5	1.55034	0
ENSG00000196376.11	SLC35F1	0.271425	0
ENSG00000152894.15	PTPRK	0.283983	0
ENSG00000188580.15	NKAIN2	0.638626	0
ENSG00000008282.9	SYPL1	2.66461	0
ENSG00000158623.14	COPG2	0.386954	0
ENSG00000130226.17	DPP6	0.53826	0
ENSG00000186472.20	PCLO	0.423564	0
ENSG00000187391.22	MAGI2	0.274047	0
ENSG00000174469.23	CNTNAP2	5.58247	0
ENSG00000136267.14	DGKB	0.250517	0
ENSG00000187416.12	LHFPL3	-0.301275	0
ENSG00000122584.13	NXPH1	0.70318	0
ENSG00000176406.23	RIMS2	0.684133	0
ENSG00000164741.15	DLC1	0.298141	0
ENSG00000156687.11	UNC5D	-1.22793	0
ENSG00000164796.18	CSMD3	-0.312236	0
ENSG00000164830.19	OXR1	0.40192	0
ENSG00000175806.15	MSRA	0.434589	0
ENSG00000206579.9	XKR4	0.479474	0
ENSG00000183117.19	CSMD1	3.17862	0
ENSG00000153317.15	ASAP1	-0.254556	0
ENSG00000185053.14	SGCZ	0.932109	0
ENSG00000147481.17	SNTG1	2.54819	0
ENSG00000184672.12	RALYL	2.21918	0
ENSG00000155886.11	SLC24A2	0.293498	0
ENSG00000174482.10	LINGO2	0.391992	0
ENSG00000153707.17	PTPRD	3.59862	0
ENSG00000169933.16	FRMPD4	1.18578	0

## Sheet: DV_Mic
Prefrontal Cortex							Validation: Dorsolateral Prefrontal Cortex
transcript	gene	logFC	pval_adjusted				transcript	gene	logFC	pval_adjusted
ENSG00000095637.22	SORBS1	0.295869	0.00399194				ENSG00000172260.15	NEGR1	0.445071	0.0418044
ENSG00000185737.13	NRG3	1.47367	0.00837415				ENSG00000143641.10	GALNT2	0.361756	0.0171167
ENSG00000110693.18	SOX6	0.471254	0.0348401				ENSG00000149972.11	CNTN5	0.343782	0.0464228
ENSG00000151491.14	EPS8	0.33044	0.00916626				ENSG00000275395.6	FCGBP	-0.611301	0
ENSG00000135678.12	CPM	0.362821	0.0115424				ENSG00000152128.13	TMEM163	-0.647187	0
ENSG00000087253.13	LPCAT2	0.543347	0.0457428				ENSG00000084676.15	NCOA1	0.268766	0
ENSG00000062716.13	VMP1	0.279808	0.0234303				ENSG00000157827.20	FMNL2	0.448856	0
ENSG00000134769.22	DTNA	0.35721	0.0087698				ENSG00000075884.14	ARHGAP15	-0.305721	0
ENSG00000170677.6	SOCS6	0.42681	0.042643				ENSG00000163162.9	RNF149	-0.482387	0
ENSG00000123612.16	ACVR1C	0.270042	0				ENSG00000153208.17	MERTK	-0.444948	0
ENSG00000135905.20	DOCK10	0.332079	0				ENSG00000169554.22	ZEB2	0.875511	0
ENSG00000152127.9	MGAT5	0.345584	0				ENSG00000172985.11	SH3RF3	-0.670627	0
ENSG00000065413.20	ANKRD44	0.335499	0				ENSG00000175497.17	DPP10	-9.08527	0
ENSG00000084676.15	NCOA1	0.395576	0				ENSG00000183023.18	SLC8A1	-2.37328	0
ENSG00000169554.22	ZEB2	0.603892	0				ENSG00000066032.19	CTNNA2	1.10981	0
ENSG00000172985.11	SH3RF3	0.40999	0				ENSG00000197329.12	PELI1	-0.402537	0
ENSG00000175497.17	DPP10	2.91929	0				ENSG00000168702.18	LRP1B	0.478238	0
ENSG00000176771.17	NCKAP5	-0.320821	0				ENSG00000172264.17	MACROD2	0.368885	0
ENSG00000068724.17	TTC7A	-0.321969	0				ENSG00000156299.13	TIAM1	-0.294514	0
ENSG00000179915.24	NRXN1	1.65616	0				ENSG00000144749.14	LRIG1	-0.268542	0
ENSG00000066032.19	CTNNA2	-0.350094	0				ENSG00000144724.20	PTPRG	0.257666	0
ENSG00000116117.18	PARD3B	0.376484	0				ENSG00000174891.13	RSRC1	-0.263778	0
ENSG00000123983.15	ACSL3	2.00909	0				ENSG00000170017.12	ALCAM	0.337145	0
ENSG00000138069.18	RAB1A	-0.302541	0				ENSG00000185008.17	ROBO2	0.309969	0
ENSG00000138081.21	FBXO11	-0.316624	0				ENSG00000185565.12	LSAMP	0.484568	0
ENSG00000115760.14	BIRC6	0.25005	0				ENSG00000182247.10	UBE2E2	-0.354936	0
ENSG00000172264.17	MACROD2	-0.259755	0				ENSG00000189283.10	FHIT	0.579064	0
ENSG00000124126.14	PREX1	-0.387026	0				ENSG00000197548.12	ATG7	-0.334391	0
ENSG00000124151.19	NCOA3	-0.286427	0				ENSG00000114098.18	ARMC8	-0.262929	0
ENSG00000101463.6	SYNDIG1	1.47505	0				ENSG00000169760.17	NLGN1	0.30355	0
ENSG00000154654.15	NCAM2	2.97867	0				ENSG00000283154.2	IQCJ-SCHIP1	0.259215	0
ENSG00000073849.16	ST6GAL1	0.618982	0				ENSG00000138639.18	ARHGAP24	-0.853844	0
ENSG00000118007.13	STAG1	-0.276505	0				ENSG00000150625.16	GPM6A	-0.338178	0
ENSG00000131374.14	TBC1D5	1.06071	0				ENSG00000152208.13	GRID2	-0.639174	0
ENSG00000114757.19	PEX5L	0.567589	0				ENSG00000163694.15	RBM47	-0.338844	0
ENSG00000152601.17	MBNL1	0.954029	0				ENSG00000185774.16	KCNIP4	5.07869	0
ENSG00000144724.20	PTPRG	0.53142	0				ENSG00000134851.13	TMEM165	-0.356683	0
ENSG00000170017.12	ALCAM	0.255043	0				ENSG00000138756.19	BMP2K	-0.389855	0
ENSG00000181804.15	SLC9A9	0.294206	0				ENSG00000132405.19	TBC1D14	-0.297052	0
ENSG00000182247.10	UBE2E2	0.478145	0				ENSG00000130449.6	ZSWIM6	0.268878	0
ENSG00000075711.21	DLG1	-0.250893	0				ENSG00000112893.10	MAN2A1	0.29097	0
ENSG00000197548.12	ATG7	0.342365	0				ENSG00000079215.15	SLC1A3	-0.266657	0
ENSG00000169760.17	NLGN1	0.296363	0				ENSG00000113448.19	PDE4D	0.354888	0
ENSG00000175161.14	CADM2	1.38514	0				ENSG00000156475.19	PPP2R2B	0.315775	0
ENSG00000114541.15	FRMD4B	0.250713	0				ENSG00000134352.20	IL6ST	-0.435611	0
ENSG00000114279.14	FGF12	0.535063	0				ENSG00000081189.16	MEF2C	-0.381281	0
ENSG00000138639.18	ARHGAP24	1.75958	0				ENSG00000146090.16	RASGEF1C	0.452763	0
ENSG00000138640.15	FAM13A	0.275884	0				ENSG00000185305.11	ARL15	-0.602327	0
ENSG00000150625.16	GPM6A	0.636519	0				ENSG00000135298.14	ADGRB3	-0.405131	0
ENSG00000152208.13	GRID2	0.748477	0				ENSG00000124788.19	ATXN1	0.369888	0
ENSG00000163625.16	WDFY3	0.453394	0				ENSG00000137393.10	RNF144B	-0.343158	0
ENSG00000163694.15	RBM47	0.295579	0				ENSG00000156639.12	ZFAND3	-0.407782	0
ENSG00000138814.17	PPP3CA	0.402626	0				ENSG00000155111.15	CDK19	-0.277652	0
ENSG00000185774.16	KCNIP4	-6.59527	0				ENSG00000185760.17	KCNQ5	0.332439	0
ENSG00000138756.19	BMP2K	0.588189	0				ENSG00000135540.11	NHSL1	-0.261388	0
ENSG00000182168.15	UNC5C	0.344304	0				ENSG00000096060.15	FKBP5	-0.607376	0
ENSG00000130449.6	ZSWIM6	-0.646377	0				ENSG00000152818.18	UTRN	-0.323831	0
ENSG00000134982.17	APC	0.370182	0				ENSG00000153814.13	JAZF1	1.53951	0
ENSG00000112893.10	MAN2A1	0.404752	0				ENSG00000155849.16	ELMO1	-0.395458	0
ENSG00000079215.15	SLC1A3	1.15607	0				ENSG00000136205.17	TNS3	-0.25513	0
ENSG00000145526.12	CDH18	0.259777	0				ENSG00000180233.11	ZNRF2	-0.310335	0
ENSG00000145781.9	COMMD10	0.272147	0				ENSG00000128573.26	FOXP2	-0.420656	0
ENSG00000151883.19	PARP8	-0.29636	0				ENSG00000128512.23	DOCK4	-1.97037	0
ENSG00000164190.19	NIPBL	0.342899	0				ENSG00000147408.14	CSGALNACT1	-0.703058	0
ENSG00000164327.13	RICTOR	-0.288378	0				ENSG00000183117.19	CSMD1	-0.535727	0
ENSG00000198108.4	CHSY3	0.324544	0				ENSG00000164733.22	CTSB	0.524705	0
ENSG00000145687.16	SSBP2	-0.272254	0				ENSG00000131773.14	KHDRBS3	-0.27847	0
ENSG00000156475.19	PPP2R2B	-0.656111	0				ENSG00000184672.12	RALYL	0.34957	0
ENSG00000146090.16	RASGEF1C	-0.268476	0				ENSG00000148053.17	NTRK2	0.449272	0
ENSG00000145685.14	LHFPL2	0.316235	0				ENSG00000156052.11	GNAQ	-0.408213	0
ENSG00000185305.11	ARL15	-0.3868	0				ENSG00000165025.15	SYK	-0.368439	0
ENSG00000145934.16	TENM2	0.568119	0				ENSG00000169306.10	IL1RAPL1	-3.2744	0
ENSG00000010810.17	FYN	-0.319749	0				ENSG00000130066.16	SAT1	-0.487934	0
ENSG00000135298.14	ADGRB3	0.612883	0
ENSG00000124788.19	ATXN1	0.446372	0
ENSG00000145996.11	CDKAL1	0.393676	0
ENSG00000112531.17	QKI	-0.626133	0
ENSG00000112232.10	KHDRBS2	0.339313	0
ENSG00000156639.12	ZFAND3	0.293183	0
ENSG00000112137.18	PHACTR1	-0.39856	0
ENSG00000079819.19	EPB41L2	0.443746	0
ENSG00000197442.10	MAP3K5	-0.260638	0
ENSG00000120254.16	MTHFD1L	0.26556	0
ENSG00000055208.19	TAB2	0.550482	0
ENSG00000188580.15	NKAIN2	0.323866	0
ENSG00000008282.9	SYPL1	5.78079	0
ENSG00000105939.14	ZC3HAV1	-0.272222	0
ENSG00000153814.13	JAZF1	0.787375	0
ENSG00000106034.18	CPED1	0.363913	0
ENSG00000155849.16	ELMO1	0.806098	0
ENSG00000180233.11	ZNRF2	0.268757	0
ENSG00000158623.14	COPG2	0.443366	0
ENSG00000059377.18	TBXAS1	0.301243	0
ENSG00000174469.23	CNTNAP2	-2.5639	0
ENSG00000122584.13	NXPH1	0.548469	0
ENSG00000128512.23	DOCK4	1.16431	0
ENSG00000164741.15	DLC1	0.267727	0
ENSG00000147488.11	ST18	0.366182	0
ENSG00000164830.19	OXR1	0.994455	0
ENSG00000147408.14	CSGALNACT1	-0.511373	0
ENSG00000164733.22	CTSB	0.444828	0
ENSG00000132549.19	VPS13B	0.309874	0
ENSG00000153317.15	ASAP1	-0.302857	0
ENSG00000185053.14	SGCZ	0.647215	0
ENSG00000184156.17	KCNQ3	-0.955789	0
ENSG00000147481.17	SNTG1	0.686033	0
ENSG00000107242.20	PIP5K1B	0.25471	0
ENSG00000147905.18	ZCCHC7	-0.252491	0
ENSG00000083067.24	TRPM3	0.289982	0
ENSG00000153707.17	PTPRD	1.95731	0
ENSG00000165025.15	SYK	0.382518	0
ENSG00000171843.17	MLLT3	0.383502	0
ENSG00000173068.18	BNC2	0.340816	0
ENSG00000107099.16	DOCK8	1.85799	0
ENSG00000198947.17	DMD	-0.252803	0
ENSG00000169306.10	IL1RAPL1	8.19295	0

## Sheet: DV_Ast
Prefrontal Cortex							Validation: Dorsolateral Prefrontal Cortex
transcript	gene	logFC	pval_adjusted				transcript	gene	logFC	pval_adjusted
ENSG00000108100.18	CCNY	0.26438	0.0444298				ENSG00000115239.24	ASB3	0.285093	0
ENSG00000185532.20	PRKG1	2.52136	0.0178769				ENSG00000179915.24	NRXN1	1.30302	0
ENSG00000148948.8	LRRC4C	0.742385	0.00877292				ENSG00000169756.16	LIMS1	-0.282455	0
ENSG00000166833.22	NAV2	0.89616	0.00279668				ENSG00000066032.19	CTNNA2	2.27163	0
ENSG00000165323.16	FAT3	0.290642	0.0497833				ENSG00000154654.15	NCAM2	0.421819	0
ENSG00000052126.15	PLEKHA5	0.588991	0.00319507				ENSG00000144749.14	LRIG1	-0.892828	0
ENSG00000182050.13	MGAT4C	0.676178	0.000799525				ENSG00000152977.10	ZIC1	-0.262213	0
ENSG00000133083.15	DCLK1	0.301095	0.0397859				ENSG00000154310.17	TNIK	0.420386	0
ENSG00000204442.4	FAM155A	0.649927	0.0405642				ENSG00000185565.12	LSAMP	2.57036	0
ENSG00000165553.4	NGB	0.563331	0.0417262				ENSG00000150625.16	GPM6A	1.51725	0
ENSG00000140538.16	NTRK3	0.260199	0.0186604				ENSG00000185774.16	KCNIP4	6.96706	0
ENSG00000198838.14	RYR3	1.25346	0.0206164				ENSG00000134851.13	TMEM165	-0.351171	0
ENSG00000134769.22	DTNA	0.998348	0.0374662				ENSG00000182168.15	UNC5C	-0.272851	0
ENSG00000171791.14	BCL2	0.587381	0.00837514				ENSG00000130449.6	ZSWIM6	0.295131	0
ENSG00000080345.18	RIF1	-3.13754	0				ENSG00000079215.15	SLC1A3	-0.781013	0
ENSG00000178568.15	ERBB4	1.35083	0				ENSG00000169862.19	CTNND2	0.745549	0
ENSG00000115239.24	ASB3	-0.446562	0				ENSG00000113448.19	PDE4D	0.462685	0
ENSG00000075292.19	ZNF638	-0.259002	0				ENSG00000145687.16	SSBP2	-0.25414	0
ENSG00000144036.16	EXOC6B	-0.263039	0				ENSG00000156475.19	PPP2R2B	0.778495	0
ENSG00000084676.15	NCOA1	0.276753	0				ENSG00000164199.18	ADGRV1	0.291319	0
ENSG00000157827.20	FMNL2	-0.38139	0				ENSG00000145934.16	TENM2	-0.901258	0
ENSG00000175497.17	DPP10	3.78828	0				ENSG00000135298.14	ADGRB3	0.29374	0
ENSG00000118997.14	DNAH7	0.265535	0				ENSG00000151914.21	DST	-3.93405	0
ENSG00000136002.20	ARHGEF4	0.268528	0				ENSG00000131016.17	AKAP12	-0.296028	0
ENSG00000179915.24	NRXN1	2.89691	0				ENSG00000172461.11	FUT9	0.368261	0
ENSG00000170485.17	NPAS2	0.281168	0				ENSG00000180822.12	PSMG4	-0.371365	0
ENSG00000066032.19	CTNNA2	4.38977	0				ENSG00000169902.15	TPST1	-1.23288	0
ENSG00000115380.20	EFEMP1	0.250842	0				ENSG00000158467.16	AHCYL2	0.392804	0
ENSG00000123983.15	ACSL3	1.11932	0				ENSG00000174469.23	CNTNAP2	0.286354	0
ENSG00000168702.18	LRP1B	1.59759	0				ENSG00000106278.12	PTPRZ1	-0.414994	0
ENSG00000204406.14	MBD5	0.272273	0				ENSG00000128512.23	DOCK4	-0.873789	0
ENSG00000176204.14	LRRTM4	-0.418518	0				ENSG00000147324.11	MFHAS1	-0.292551	0
ENSG00000172264.17	MACROD2	0.287669	0				ENSG00000164741.15	DLC1	0.558677	0
ENSG00000174306.21	ZHX3	0.328801	0				ENSG00000175806.15	MSRA	-0.599377	0
ENSG00000154654.15	NCAM2	-0.557026	0				ENSG00000185053.14	SGCZ	-0.435823	0
ENSG00000171587.15	DSCAM	0.42276	0				ENSG00000135063.19	FAM189A2	-0.406788	0
ENSG00000100154.14	TTC28	0.252615	0				ENSG00000148053.17	NTRK2	1.33705	0
ENSG00000183579.16	ZNRF3	0.538568	0				ENSG00000156049.7	GNA14	-1.31464	0
ENSG00000121440.15	PDZRN3	0.322941	0				ENSG00000083067.24	TRPM3	-0.823213	0
ENSG00000058866.15	DGKG	0.560697	0				ENSG00000157600.12	TMEM164	-0.547965	0
ENSG00000145087.13	STXBP5L	-0.254535	0
ENSG00000163618.18	CADPS	0.255379	0
ENSG00000154310.17	TNIK	1.70607	0
ENSG00000185008.17	ROBO2	-0.317131	0
ENSG00000185565.12	LSAMP	6.1318	0
ENSG00000189283.10	FHIT	0.285452	0
ENSG00000175161.14	CADM2	1.00029	0
ENSG00000154928.18	EPHB1	-0.317536	0
ENSG00000138639.18	ARHGAP24	-0.657786	0
ENSG00000150625.16	GPM6A	0.357729	0
ENSG00000163288.14	GABRB1	0.498757	0
ENSG00000163625.16	WDFY3	0.309871	0
ENSG00000163629.13	PTPN13	0.265296	0
ENSG00000138814.17	PPP3CA	0.275245	0
ENSG00000185774.16	KCNIP4	7.33143	0
ENSG00000130449.6	ZSWIM6	0.299567	0
ENSG00000079215.15	SLC1A3	0.446597	0
ENSG00000171444.18	MCC	0.275386	0
ENSG00000113448.19	PDE4D	0.276444	0
ENSG00000183580.10	FBXL7	-0.575073	0
ENSG00000156475.19	PPP2R2B	-2.75355	0
ENSG00000170624.14	SGCD	-1.31876	0
ENSG00000078295.17	ADCY2	1.55249	0
ENSG00000038382.20	TRIO	0.256162	0
ENSG00000154162.15	CDH12	0.570491	0
ENSG00000164199.18	ADGRV1	0.417119	0
ENSG00000010810.17	FYN	0.314555	0
ENSG00000135298.14	ADGRB3	0.483207	0
ENSG00000151914.21	DST	-0.378797	0
ENSG00000071242.12	RPS6KA2	0.312777	0
ENSG00000112531.17	QKI	0.411874	0
ENSG00000172461.11	FUT9	-0.541096	0
ENSG00000164506.14	STXBP5	0.323641	0
ENSG00000112137.18	PHACTR1	-0.863519	0
ENSG00000196376.11	SLC35F1	0.607795	0
ENSG00000152894.15	PTPRK	0.323264	0
ENSG00000008282.9	SYPL1	14.1242	0
ENSG00000158321.18	AUTS2	0.411934	0
ENSG00000128585.18	MKLN1	0.309215	0
ENSG00000187391.22	MAGI2	1.18802	0
ENSG00000153956.16	CACNA2D1	0.299294	0
ENSG00000174469.23	CNTNAP2	0.513144	0
ENSG00000136267.14	DGKB	0.299142	0
ENSG00000187416.12	LHFPL3	-2.56822	0
ENSG00000122584.13	NXPH1	-0.431901	0
ENSG00000128512.23	DOCK4	0.528917	0
ENSG00000164741.15	DLC1	0.407543	0
ENSG00000156011.17	PSD3	0.683026	0
ENSG00000156831.8	NSMCE2	0.287584	0
ENSG00000164796.18	CSMD3	-0.338577	0
ENSG00000175806.15	MSRA	0.357515	0
ENSG00000147408.14	CSGALNACT1	0.509211	0
ENSG00000169398.19	PTK2	-0.288769	0
ENSG00000034677.13	RNF19A	0.284075	0
ENSG00000153317.15	ASAP1	-0.304599	0
ENSG00000147481.17	SNTG1	0.302346	0
ENSG00000185942.13	NKAIN3	0.366241	0
ENSG00000137075.18	RNF38	0.315261	0
ENSG00000148053.17	NTRK2	-0.327965	0
ENSG00000107249.23	GLIS3	0.81374	0
ENSG00000083067.24	TRPM3	1.13839	0
ENSG00000153707.17	PTPRD	1.40784	0
ENSG00000171843.17	MLLT3	-0.411486	0
ENSG00000169306.10	IL1RAPL1	-1.29853	0

## Sheet: DV_Opc
Prefrontal Cortex							Validation: Dorsolateral Prefrontal Cortex
transcript	gene	logFC	pval_adjusted			transcript	gene	logFC	pval_adjusted
ENSG00000172987.13	HPSE2	0.304571	0.0230115			ENSG00000198964.14	SGMS1	0.273071	0.0364232
ENSG00000184384.14	MAML2	0.804445	0.0452637			ENSG00000101542.10	CDH20	0.5555	0.0134058
ENSG00000171310.11	CHST11	0.501011	0.0273242			ENSG00000196628.20	TCF4	0.335083	0.0173163
ENSG00000179399.15	GPC5	-0.528137	0.0475753			ENSG00000135905.20	DOCK10	0.254919	0
ENSG00000184226.15	PCDH9	3.90815	0.0131314			ENSG00000178568.15	ERBB4	0.822175	0
ENSG00000021645.20	NRXN3	0.673196	0.0413567			ENSG00000115239.24	ASB3	-0.295884	0
ENSG00000171723.16	GPHN	0.541885	0.0483391			ENSG00000084676.15	NCOA1	-0.262149	0
ENSG00000069667.16	RORA	1.62973	0.0479628			ENSG00000157985.19	AGAP1	-0.470266	0
ENSG00000078018.20	MAP2	0.391498	0			ENSG00000175497.17	DPP10	-1.71551	0
ENSG00000080345.18	RIF1	1.08672	0			ENSG00000066032.19	CTNNA2	0.386516	0
ENSG00000178568.15	ERBB4	3.49968	0			ENSG00000171094.18	ALK	0.269636	0
ENSG00000144451.19	SPAG16	0.260501	0			ENSG00000168702.18	LRP1B	0.817584	0
ENSG00000169554.22	ZEB2	0.592251	0			ENSG00000176204.14	LRRTM4	0.637715	0
ENSG00000157985.19	AGAP1	-0.584214	0			ENSG00000156299.13	TIAM1	-0.267712	0
ENSG00000175497.17	DPP10	-0.561448	0			ENSG00000171587.15	DSCAM	-0.347896	0
ENSG00000179915.24	NRXN1	5.28361	0			ENSG00000144749.14	LRIG1	-0.286386	0
ENSG00000066032.19	CTNNA2	-0.944146	0			ENSG00000144868.14	TMEM108	0.25872	0
ENSG00000123983.15	ACSL3	0.320275	0			ENSG00000185565.12	LSAMP	0.654775	0
ENSG00000168702.18	LRP1B	2.27148	0			ENSG00000196277.16	GRM7	0.347511	0
ENSG00000144278.15	GALNT13	0.529605	0			ENSG00000169760.17	NLGN1	0.405957	0
ENSG00000204406.14	MBD5	0.50523	0			ENSG00000175161.14	CADM2	0.525253	0
ENSG00000176204.14	LRRTM4	3.27256	0			ENSG00000114279.14	FGF12	-0.360835	0
ENSG00000182621.18	PLCB1	0.466693	0			ENSG00000152208.13	GRID2	-0.363446	0
ENSG00000154654.15	NCAM2	3.08756	0			ENSG00000185774.16	KCNIP4	1.62454	0
ENSG00000171189.17	GRIK1	0.255808	0			ENSG00000134851.13	TMEM165	-0.670204	0
ENSG00000171587.15	DSCAM	1.44084	0			ENSG00000150471.16	ADGRL3	0.308809	0
ENSG00000100095.19	SEZ6L	0.506561	0			ENSG00000130449.6	ZSWIM6	0.287396	0
ENSG00000172995.16	ARPP21	0.433634	0			ENSG00000169862.19	CTNND2	0.417803	0
ENSG00000131374.14	TBC1D5	0.376642	0			ENSG00000113448.19	PDE4D	0.453597	0
ENSG00000058866.15	DGKG	0.711098	0			ENSG00000038382.20	TRIO	-0.328348	0
ENSG00000064225.12	ST3GAL6	-0.318459	0			ENSG00000133401.16	PDZD2	0.94342	0
ENSG00000163618.18	CADPS	0.290617	0			ENSG00000135298.14	ADGRB3	-0.354082	0
ENSG00000154310.17	TNIK	0.472095	0			ENSG00000151914.21	DST	0.27411	0
ENSG00000144724.20	PTPRG	0.515544	0			ENSG00000164418.21	GRIK2	0.379129	0
ENSG00000185008.17	ROBO2	-0.613415	0			ENSG00000130226.17	DPP6	0.618309	0
ENSG00000185565.12	LSAMP	3.337	0			ENSG00000128585.18	MKLN1	-0.318532	0
ENSG00000189283.10	FHIT	0.912948	0			ENSG00000187391.22	MAGI2	0.404227	0
ENSG00000169760.17	NLGN1	2.29929	0			ENSG00000164796.18	CSMD3	-0.339574	0
ENSG00000175161.14	CADM2	0.533514	0			ENSG00000153317.15	ASAP1	-0.259158	0
ENSG00000114279.14	FGF12	0.913206	0			ENSG00000148053.17	NTRK2	0.398276	0
ENSG00000169855.20	ROBO1	-0.314251	0			ENSG00000155886.11	SLC24A2	-0.263425	0
ENSG00000150625.16	GPM6A	-0.889181	0			ENSG00000153707.17	PTPRD	-0.601641	0
ENSG00000152208.13	GRID2	1.47319	0			ENSG00000198947.17	DMD	0.428843	0
ENSG00000163625.16	WDFY3	0.328187	0			ENSG00000169306.10	IL1RAPL1	1.03093	0
ENSG00000196104.11	SPOCK3	0.317022	0			ENSG00000165246.14	NLGN4Y	0.375971	0
ENSG00000185774.16	KCNIP4	11.7833	0
ENSG00000169851.15	PCDH7	0.636307	0
ENSG00000184305.15	CCSER1	0.545622	0
ENSG00000182168.15	UNC5C	0.510126	0
ENSG00000150471.16	ADGRL3	0.440414	0
ENSG00000130449.6	ZSWIM6	0.33064	0
ENSG00000156475.19	PPP2R2B	-0.486739	0
ENSG00000154162.15	CDH12	0.420086	0
ENSG00000133401.16	PDZD2	0.727604	0
ENSG00000186952.15	TMEM232	0.285523	0
ENSG00000145934.16	TENM2	0.59826	0
ENSG00000135298.14	ADGRB3	1.51558	0
ENSG00000164418.21	GRIK2	0.425019	0
ENSG00000196376.11	SLC35F1	1.33902	0
ENSG00000008282.9	SYPL1	3.02705	0
ENSG00000122507.21	BBS9	0.352131	0
ENSG00000155849.16	ELMO1	0.250997	0
ENSG00000184408.10	KCND2	2.17441	0
ENSG00000130226.17	DPP6	0.860249	0
ENSG00000158321.18	AUTS2	0.519693	0
ENSG00000091129.21	NRCAM	0.539972	0
ENSG00000187391.22	MAGI2	1.35745	0
ENSG00000106278.12	PTPRZ1	0.385738	0
ENSG00000048052.23	HDAC9	0.345648	0
ENSG00000187416.12	LHFPL3	-0.56302	0
ENSG00000106536.21	POU6F2	0.278835	0
ENSG00000176406.23	RIMS2	0.594772	0
ENSG00000156103.16	MMP16	1.26148	0
ENSG00000156831.8	NSMCE2	0.291005	0
ENSG00000164796.18	CSMD3	0.732659	0
ENSG00000164830.19	OXR1	0.286702	0
ENSG00000206579.9	XKR4	0.505085	0
ENSG00000147408.14	CSGALNACT1	0.252065	0
ENSG00000183117.19	CSMD1	-2.10162	0
ENSG00000169398.19	PTK2	-0.295408	0
ENSG00000040341.18	STAU2	0.268019	0
ENSG00000147481.17	SNTG1	3.25288	0
ENSG00000184672.12	RALYL	0.519194	0
ENSG00000185942.13	NKAIN3	0.406603	0
ENSG00000156052.11	GNAQ	-0.30557	0
ENSG00000153707.17	PTPRD	2.89467	0
ENSG00000198947.17	DMD	0.488312	0
ENSG00000169306.10	IL1RAPL1	1.63286	0

## Sheet: DV_Oli
Prefrontal Cortex							Validation: Dorsolateral Prefrontal Cortex
transcript	gene	logFC	pval_adjusted				transcript	gene	logFC	pval_adjusted
ENSG00000184005.11	ST6GALNAC3	0.287167	0.0229902				ENSG00000033122.21	LRRC7	0.34258	0.0420427
ENSG00000198626.17	RYR2	0.295801	0.00704442				ENSG00000167191.12	GPRC5B	0.707509	0.0164717
ENSG00000134460.18	IL2RA	-8.27688	0.0184788				ENSG00000157827.20	FMNL2	0.40577	0
ENSG00000165443.12	PHYHIPL	0.252402	0.0003991				ENSG00000157985.19	AGAP1	-0.303195	0
ENSG00000137478.15	FCHSD2	1.13413	0				ENSG00000115295.20	CLIP4	0.367988	0
ENSG00000110693.18	SOX6	0.312798	0.0100769				ENSG00000185565.12	LSAMP	0.263704	0
ENSG00000182667.14	NTM	0.291934	0.016681				ENSG00000075711.21	DLG1	0.353942	0
ENSG00000184384.14	MAML2	0.322841	0.021279				ENSG00000175161.14	CADM2	-0.406349	0
ENSG00000067715.14	SYT1	0.277625	0.00237938				ENSG00000283154.2	IQCJ-SCHIP1	-0.28674	0
ENSG00000179104.9	TMTC2	0.713163	0.0420713				ENSG00000109458.8	GAB1	0.275571	0
ENSG00000120658.13	ENOX1	0.266316	0.0331619				ENSG00000132466.19	ANKRD17	0.278791	0
ENSG00000012983.11	MAP4K5	0.27731	0.00237938				ENSG00000185774.16	KCNIP4	0.739235	0
ENSG00000165553.4	NGB	0.397829	0.0177564				ENSG00000134851.13	TMEM165	-3.08699	0
ENSG00000183576.13	SETD3	2.13007	0.0331619				ENSG00000182168.15	UNC5C	-0.353214	0
ENSG00000140262.18	TCF12	0.740439	0.00932217				ENSG00000130449.6	ZSWIM6	0.294247	0
ENSG00000053747.17	LAMA3	9.16907	0.0152555				ENSG00000112893.10	MAN2A1	0.54154	0
ENSG00000187323.12	DCC	0.577805	0				ENSG00000156475.19	PPP2R2B	-1.1372	0
ENSG00000178568.15	ERBB4	1.67599	0				ENSG00000151914.21	DST	0.59367	0
ENSG00000144036.16	EXOC6B	-0.624105	0				ENSG00000112531.17	QKI	0.453642	0
ENSG00000157827.20	FMNL2	0.475858	0				ENSG00000188580.15	NKAIN2	-0.26882	0
ENSG00000169554.22	ZEB2	0.357687	0				ENSG00000186231.17	KLHL32	-0.267601	0
ENSG00000175497.17	DPP10	0.305308	0				ENSG00000196569.13	LAMA2	-0.281284	0
ENSG00000115310.18	RTN4	0.332889	0				ENSG00000187391.22	MAGI2	0.318895	0
ENSG00000176771.17	NCKAP5	-0.366025	0				ENSG00000174469.23	CNTNAP2	-0.898076	0
ENSG00000123983.15	ACSL3	1.73563	0				ENSG00000164741.15	DLC1	-0.458381	0
ENSG00000168702.18	LRP1B	0.817375	0				ENSG00000156011.17	PSD3	0.254677	0
ENSG00000144278.15	GALNT13	0.326495	0				ENSG00000183117.19	CSMD1	0.392195	0
ENSG00000115896.16	PLCL1	-0.431493	0				ENSG00000148219.18	ASTN2	-0.303636	0
ENSG00000154654.15	NCAM2	4.66244	0				ENSG00000070214.16	SLC44A1	0.631284	0
ENSG00000114757.19	PEX5L	0.917232	0
ENSG00000154310.17	TNIK	0.305089	0
ENSG00000075651.16	PLD1	-0.264599	0
ENSG00000185565.12	LSAMP	0.594387	0
ENSG00000169760.17	NLGN1	0.754071	0
ENSG00000175161.14	CADM2	-0.69079	0
ENSG00000114541.15	FRMD4B	-0.322171	0
ENSG00000283154.2	IQCJ-SCHIP1	-0.300133	0
ENSG00000169855.20	ROBO1	0.269047	0
ENSG00000152208.13	GRID2	0.65469	0
ENSG00000163697.17	APBB2	-0.327995	0
ENSG00000075539.15	FRYL	0.33505	0
ENSG00000047365.12	ARAP2	0.734056	0
ENSG00000064042.18	LIMCH1	-0.463785	0
ENSG00000196104.11	SPOCK3	0.61488	0
ENSG00000185774.16	KCNIP4	14.0643	0
ENSG00000134851.13	TMEM165	0.475939	0
ENSG00000182168.15	UNC5C	1.24862	0
ENSG00000112893.10	MAN2A1	1.40967	0
ENSG00000156475.19	PPP2R2B	0.89386	0
ENSG00000154162.15	CDH12	0.752197	0
ENSG00000135298.14	ADGRB3	0.3603	0
ENSG00000151914.21	DST	0.492377	0
ENSG00000112531.17	QKI	6.96685	0
ENSG00000155111.15	CDK19	0.357289	0
ENSG00000188580.15	NKAIN2	2.63806	0
ENSG00000196569.13	LAMA2	0.608642	0
ENSG00000008282.9	SYPL1	1.72155	0
ENSG00000122547.11	EEPD1	-0.255757	0
ENSG00000155849.16	ELMO1	0.445894	0
ENSG00000130226.17	DPP6	0.302679	0
ENSG00000158321.18	AUTS2	-0.274609	0
ENSG00000136237.19	RAPGEF5	0.282393	0
ENSG00000187391.22	MAGI2	-2.40814	0
ENSG00000174469.23	CNTNAP2	0.464321	0
ENSG00000104324.16	CPQ	0.375297	0
ENSG00000164741.15	DLC1	-0.373455	0
ENSG00000183117.19	CSMD1	1.40277	0
ENSG00000169398.19	PTK2	-0.611771	0
ENSG00000153707.17	PTPRD	0.398268	0
ENSG00000070214.16	SLC44A1	0.663001	0
ENSG00000169306.10	IL1RAPL1	7.77224	0

## Sheet: DE_Ex
transcript	gene	logFC	pval_adjusted
ENSG00000171246.6	NPTX1	0.370761	0.0163903
ENSG00000160460.16	SPTBN4	0.534372	0
ENSG00000198258.11	UBL5	-0.290395	0
ENSG00000196361.10	ELAVL3	0.320103	0
ENSG00000141837.22	CACNA1A	0.430601	0
ENSG00000126267.11	COX6B1	-0.349498	0
ENSG00000221983.8	UBA52	-0.265812	0
ENSG00000250067.12	YJEFN3	0.310052	0
ENSG00000130175.10	PRKCSH	0.255589	0
ENSG00000167680.17	SEMA6B	0.375244	0
ENSG00000142235.12	LMTK3	0.385954	0
ENSG00000183248.12	PRR36	0.285788	0
ENSG00000079785.16	DDX1	-0.255734	0
ENSG00000014641.21	MDH1	-0.321732	0
ENSG00000034510.6	TMSB10	-0.333764	0
ENSG00000023228.14	NDUFS1	-0.268405	0
ENSG00000115461.5	IGFBP5	0.277269	0
ENSG00000115541.11	HSPE1	-0.327836	0
ENSG00000127824.14	TUBA4A	-0.460923	0
ENSG00000135940.7	COX5B	-0.41869	0
ENSG00000136717.15	BIN1	0.310386	0
ENSG00000138385.16	SSB	-0.285373	0
ENSG00000084731.15	KIF3C	0.336931	0
ENSG00000084710.14	EFR3B	-0.303782	0
ENSG00000143933.19	CALM2	-0.282597	0
ENSG00000143947.15	RPS27A	-0.364273	0
ENSG00000162989.5	KCNJ3	0.329941	0
ENSG00000163032.12	VSNL1	-0.279051	0
ENSG00000174501.14	ANKRD36C	0.369451	0
ENSG00000054356.14	PTPRN	0.379433	0
ENSG00000115310.18	RTN4	-0.363892	0
ENSG00000135924.16	DNAJB2	0.450749	0
ENSG00000065548.18	ZC3H15	-0.25752	0
ENSG00000055917.16	PUM2	0.254334	0
ENSG00000163001.12	CFAP36	-0.257176	0
ENSG00000187514.17	PTMA	-0.294936	0
ENSG00000171863.15	RPS7	-0.441298	0
ENSG00000197183.14	NOL4L	-0.263202	0
ENSG00000101150.18	TPD52L2	0.352166	0
ENSG00000101210.13	EEF1A2	0.658359	0
ENSG00000101040.19	ZMYND8	0.280121	0
ENSG00000101445.10	PPP1R16B	0.405803	0
ENSG00000173418.12	NAA20	-0.289569	0
ENSG00000101180.16	HRH3	0.48861	0
ENSG00000131067.17	GGT7	0.26384	0
ENSG00000075043.19	KCNQ2	0.414553	0
ENSG00000101199.13	ARFGAP1	0.392731	0
ENSG00000198171.13	DDRGK1	-0.399104	0
ENSG00000101182.15	PSMA7	-0.444448	0
ENSG00000089199.10	CHGB	-0.366202	0
ENSG00000171867.18	PRNP	0.256712	0
ENSG00000101298.15	SNPH	0.559695	0
ENSG00000142168.15	SOD1	-0.531435	0
ENSG00000155304.6	HSPA13	0.256837	0
ENSG00000156261.13	CCT8	-0.331614	0
ENSG00000160213.9	CSTB	-0.271924	0
ENSG00000183036.11	PCP4	-0.407975	0
ENSG00000141959.17	PFKL	0.334719	0
ENSG00000182670.13	TTC3	0.282949	0
ENSG00000008735.14	MAPK8IP2	0.527565	0
ENSG00000040608.14	RTN4R	0.283262	0
ENSG00000100097.12	LGALS1	-0.362825	0
ENSG00000100138.15	SNU13	-0.311938	0
ENSG00000100263.14	RHBDD3	0.327177	0
ENSG00000100302.7	RASD2	0.493251	0
ENSG00000100316.16	RPL3	-0.348873	0
ENSG00000128159.12	TUBGCP6	0.305337	0
ENSG00000128245.15	YWHAH	-0.275188	0
ENSG00000099991.18	CABIN1	0.283302	0
ENSG00000167074.15	TEF	0.329686	0
ENSG00000184076.13	UQCR10	-0.270572	0
ENSG00000185386.15	MAPK11	0.351482	0
ENSG00000099901.17	RANBP1	-0.258875	0
ENSG00000100403.12	ZC3H7B	0.345396	0
ENSG00000100401.20	RANGAP1	0.500681	0
ENSG00000198089.16	SFI1	0.257701	0
ENSG00000100346.18	CACNA1I	0.297063	0
ENSG00000250479.9	CHCHD10	-0.293121	0
ENSG00000100379.17	KCTD17	0.302783	0
ENSG00000114902.14	SPCS1	-0.398319	0
ENSG00000160145.15	KALRN	-0.252953	0
ENSG00000134086.8	VHL	0.286081	0
ENSG00000144713.13	RPL32	-0.272101	0
ENSG00000151090.20	THRB	0.267128	0
ENSG00000162244.12	RPL29	-0.329633	0
ENSG00000206530.11	CFAP44	0.302745	0
ENSG00000164082.15	GRM2	0.298885	0
ENSG00000168028.14	RPSA	-0.326896	0
ENSG00000172020.13	GAP43	-0.424473	0
ENSG00000176095.12	IP6K1	0.358015	0
ENSG00000156976.17	EIF4A2	-0.305294	0
ENSG00000182899.17	RPL35A	-0.26591	0
ENSG00000061938.20	TNK2	0.292095	0
ENSG00000187094.12	CCK	-0.376056	0
ENSG00000008952.17	SEC62	-0.276271	0
ENSG00000188846.14	RPL14	-0.25221	0
ENSG00000010322.16	NISCH	0.292949	0
ENSG00000114554.11	PLXNA1	0.262057	0
ENSG00000114391.13	RPL24	-0.337525	0
ENSG00000232112.3	TMA7	-0.274541	0
ENSG00000254999.4	BRK1	-0.264344	0
ENSG00000109466.14	KLHL2	0.314316	0
ENSG00000138698.15	RAP1GDS1	-0.256384	0
ENSG00000152583.13	SPARCL1	-0.443976	0
ENSG00000109339.24	MAPK10	-0.300132	0
ENSG00000185049.16	NELFA	0.273059	0
ENSG00000109390.13	NDUFC1	-0.263281	0
ENSG00000109475.17	RPL34	-0.297048	0
ENSG00000120738.8	EGR1	-0.31652	0
ENSG00000127184.13	COX7C	-0.373742	0
ENSG00000132563.16	REEP2	0.359632	0
ENSG00000133398.4	MED10	-0.332656	0
ENSG00000113068.10	PFDN1	-0.31467	0
ENSG00000150712.11	MTMR12	0.267102	0
ENSG00000113387.12	SUB1	-0.289939	0
ENSG00000213585.11	VDAC1	-0.268811	0
ENSG00000186468.13	RPS23	-0.338585	0
ENSG00000181163.14	NPM1	-0.283916	0
ENSG00000048140.18	TSPAN17	0.34662	0
ENSG00000171604.12	CXXC5	0.361364	0
ENSG00000169567.13	HINT1	-0.350201	0
ENSG00000171530.15	TBCA	-0.345579	0
ENSG00000164587.13	RPS14	-0.435256	0
ENSG00000176928.7	GCNT4	-0.252958	0
ENSG00000145741.16	BTF3	-0.338936	0
ENSG00000198677.12	TTC37	0.319162	0
ENSG00000164405.11	UQCRQ	-0.274056	0
ENSG00000184845.4	DRD1	0.314374	0
ENSG00000146067.16	FAM193B	0.309808	0
ENSG00000047932.14	GOPC	-0.293938	0
ENSG00000112306.8	RPS12	-0.272622	0
ENSG00000151914.21	DST	0.309009	0
ENSG00000124785.9	NRN1	-0.364484	0
ENSG00000137216.19	TMEM63B	0.480167	0
ENSG00000146281.6	PM20D2	0.303232	0
ENSG00000168438.15	CDC40	-0.255715	0
ENSG00000120438.12	TCP1	-0.256078	0
ENSG00000198755.11	RPL10A	-0.545509	0
ENSG00000137267.7	TUBB2A	-0.517162	0
ENSG00000131018.24	SYNE1	0.274583	0
ENSG00000112695.11	COX7A2	-0.316593	0
ENSG00000112514.18	CUTA	-0.374455	0
ENSG00000231500.7	RPS18	-0.448481	0
ENSG00000005486.17	RHBDD2	0.30964	0
ENSG00000214253.9	FIS1	-0.272919	0
ENSG00000106665.16	CLIP2	0.424168	0
ENSG00000090266.13	NDUFB2	-0.347106	0
ENSG00000082014.17	SMARCD3	0.277135	0
ENSG00000005249.13	PRKAR2B	0.301947	0
ENSG00000105963.15	ADAP1	0.440462	0
ENSG00000164600.7	NEUROD6	-0.329592	0
ENSG00000164897.14	TMUB1	0.299796	0
ENSG00000172354.10	GNB2	0.361268	0
ENSG00000172115.9	CYCS	-0.322938	0
ENSG00000182095.14	TNRC18	0.303862	0
ENSG00000086300.16	SNX10	-0.437679	0
ENSG00000189043.10	NDUFA4	-0.450034	0
ENSG00000136238.18	RAC1	-0.265361	0
ENSG00000128609.16	NDUFA5	-0.272329	0
ENSG00000122644.13	ARL4A	-0.275047	0
ENSG00000135250.17	SRPK2	-0.38739	0
ENSG00000196683.11	TOMM7	-0.321676	0
ENSG00000106153.13	CHCHD2	-0.383012	0
ENSG00000164880.16	INTS1	0.361133	0
ENSG00000159784.18	FAM131B	0.262914	0
ENSG00000106123.12	EPHB6	0.27025	0
ENSG00000177679.16	SRRM3	0.287385	0
ENSG00000078668.14	VDAC3	-0.260089	0
ENSG00000104435.14	STMN2	-0.44473	0
ENSG00000104722.14	NEFM	-0.437618	0
ENSG00000161016.18	RPL8	-0.332723	0
ENSG00000158856.18	DMTN	0.25953	0
ENSG00000147684.10	NDUFB9	-0.262988	0
ENSG00000156482.11	RPL30	-0.279134	0
ENSG00000164919.11	COX6C	-0.384457	0
ENSG00000173137.12	ADCK5	0.253154	0
ENSG00000168490.14	PHYHIP	0.470812	0
ENSG00000178209.16	PLEC	0.354723	0
ENSG00000181790.11	ADGRB1	0.307554	0
ENSG00000185000.12	DGAT1	0.250328	0
ENSG00000176956.13	LY6H	0.297056	0
ENSG00000147419.19	CCDC25	-0.251027	0
ENSG00000158815.11	FGF17	0.423631	0
ENSG00000169139.12	UBE2V2	-0.291366	0
ENSG00000071894.17	CPSF1	0.258209	0
ENSG00000277586.4	NEFL	-0.315844	0
ENSG00000136848.17	DAB2IP	0.282895	0
ENSG00000136930.13	PSMB7	-0.265825	0
ENSG00000137100.16	DCTN3	-0.27857	0
ENSG00000107331.17	ABCA2	0.277816	0
ENSG00000165802.23	NSMF	0.316046	0
ENSG00000165684.4	SNAPC4	0.339229	0
ENSG00000196642.19	RABL6	0.328413	0
ENSG00000137154.13	RPS6	-0.319163	0
ENSG00000148303.17	RPL7A	-0.425496	0
ENSG00000188229.6	TUBB4B	-0.537466	0
ENSG00000106976.21	DNM1	0.354434	0
ENSG00000176884.16	GRIN1	0.658611	0
ENSG00000196739.15	COL27A1	0.351209	0
ENSG00000196990.9	FAM163B	0.423863	0
ENSG00000197958.13	RPL12	-0.291926	0
ENSG00000176978.14	DPP7	0.438951	0
ENSG00000148248.14	SURF4	0.255466	0
ENSG00000196358.11	NTNG2	0.294309	0
ENSG00000107263.18	RAPGEF1	0.273482	0
ENSG00000107130.10	NCS1	0.411773	0
ENSG00000148341.18	SH3GLB2	0.291942	0
ENSG00000136888.8	ATP6V1G1	-0.280402	0
ENSG00000260691.6	ANKRD20A1	0.304845	0
ENSG00000067840.12	PDZD4	0.478376	0
ENSG00000126767.18	ELK1	0.854926	0
ENSG00000147123.11	NDUFB11	-0.277357	0
ENSG00000156298.13	TSPAN7	-0.296113	0
ENSG00000008056.14	SYN1	0.450763	0
ENSG00000157514.16	TSC22D3	0.349189	0
ENSG00000198034.11	RPS4X	-0.475327	0
ENSG00000182916.8	TCEAL7	-0.288639	0
ENSG00000184515.11	BEX5	-0.47633	0
ENSG00000147403.18	RPL10	-0.443243	0
ENSG00000131828.14	PDHA1	-0.260227	0
ENSG00000196976.7	LAGE3	-0.255186	0
ENSG00000125356.7	NDUFA1	-0.389612	0
ENSG00000133142.18	TCEAL4	-0.309009	0
ENSG00000133134.12	BEX2	-0.491873	0
ENSG00000204065.3	TCEAL5	-0.311969	0
ENSG00000102409.10	BEX4	-0.411569	0
ENSG00000133169.6	BEX1	-0.532609	0
ENSG00000131174.7	COX7B	-0.358219	0
ENSG00000182220.15	ATP6AP2	-0.3432	0
ENSG00000067992.16	PDK3	-0.586587	0
ENSG00000130066.16	SAT1	-0.412474	0
ENSG00000205542.11	TMSB4X	-0.431972	0

## Sheet: DE_In
transcript	gene	logFC	pval_adjusted
ENSG00000160460.16	SPTBN4	0.552569	0
ENSG00000198258.11	UBL5	-0.355732	0
ENSG00000196361.10	ELAVL3	0.298967	0
ENSG00000141837.22	CACNA1A	0.374761	0
ENSG00000126267.11	COX6B1	-0.309886	0
ENSG00000221983.8	UBA52	-0.285963	0
ENSG00000167680.17	SEMA6B	0.319845	0
ENSG00000142235.12	LMTK3	0.42233	0
ENSG00000115461.5	IGFBP5	0.489486	0
ENSG00000115541.11	HSPE1	-0.263691	0
ENSG00000115738.10	ID2	-0.264169	0
ENSG00000127824.14	TUBA4A	-0.324458	0
ENSG00000135940.7	COX5B	-0.331943	0
ENSG00000135956.9	TMEM127	0.38489	0
ENSG00000063660.9	GPC1	0.340113	0
ENSG00000119772.17	DNMT3A	0.33171	0
ENSG00000143947.15	RPS27A	-0.419184	0
ENSG00000152082.15	MZT2B	-0.278041	0
ENSG00000162989.5	KCNJ3	0.284014	0
ENSG00000054356.14	PTPRN	0.256929	0
ENSG00000170396.9	ZNF804A	0.273824	0
ENSG00000115310.18	RTN4	-0.285719	0
ENSG00000119866.22	BCL11A	-0.322772	0
ENSG00000065548.18	ZC3H15	-0.259085	0
ENSG00000187514.17	PTMA	-0.295461	0
ENSG00000197756.10	RPL37A	-0.320769	0
ENSG00000171863.15	RPS7	-0.448245	0
ENSG00000101210.13	EEF1A2	0.445217	0
ENSG00000125868.16	DSTN	-0.314735	0
ENSG00000125869.10	LAMP5	-0.475439	0
ENSG00000132640.15	BTBD3	0.276719	0
ENSG00000101040.19	ZMYND8	0.267773	0
ENSG00000124160.12	NCOA5	0.268918	0
ENSG00000173418.12	NAA20	-0.254374	0
ENSG00000101180.16	HRH3	0.34482	0
ENSG00000131067.17	GGT7	0.254852	0
ENSG00000075043.19	KCNQ2	0.304825	0
ENSG00000101182.15	PSMA7	-0.339293	0
ENSG00000142168.15	SOD1	-0.431332	0
ENSG00000155304.6	HSPA13	0.379297	0
ENSG00000184900.16	SUMO3	0.255961	0
ENSG00000182670.13	TTC3	0.276973	0
ENSG00000142156.15	COL6A1	0.307362	0
ENSG00000008735.14	MAPK8IP2	0.411379	0
ENSG00000240972.2	MIF	-0.291472	0
ENSG00000100097.12	LGALS1	-0.354688	0
ENSG00000100302.7	RASD2	0.445333	0
ENSG00000100316.16	RPL3	-0.270096	0
ENSG00000100362.13	PVALB	-0.450627	0
ENSG00000100364.19	KIAA0930	0.260629	0
ENSG00000075275.18	CELSR1	0.319225	0
ENSG00000099991.18	CABIN1	0.282574	0
ENSG00000166862.7	CACNG2	0.324354	0
ENSG00000184076.13	UQCR10	-0.273575	0
ENSG00000185386.15	MAPK11	0.322383	0
ENSG00000100403.12	ZC3H7B	0.426495	0
ENSG00000100401.20	RANGAP1	0.345515	0
ENSG00000196576.16	PLXNB2	0.276957	0
ENSG00000099957.16	P2RX6	0.322986	0
ENSG00000250479.9	CHCHD10	-0.34532	0
ENSG00000114902.14	SPCS1	-0.384398	0
ENSG00000134121.10	CHL1	-0.261117	0
ENSG00000144713.13	RPL32	-0.388721	0
ENSG00000157005.4	SST	-0.614927	0
ENSG00000163931.16	TKT	-0.287457	0
ENSG00000164091.12	WDR82	0.28036	0
ENSG00000172020.13	GAP43	-0.291761	0
ENSG00000170860.4	LSM3	-0.287597	0
ENSG00000182899.17	RPL35A	-0.314101	0
ENSG00000185008.17	ROBO2	-0.301827	0
ENSG00000187094.12	CCK	-0.35063	0
ENSG00000188846.14	RPL14	-0.25957	0
ENSG00000114391.13	RPL24	-0.379265	0
ENSG00000232112.3	TMA7	-0.251217	0
ENSG00000078177.14	N4BP2	0.425387	0
ENSG00000145425.10	RPS3A	-0.308261	0
ENSG00000123933.17	MXD4	0.257879	0
ENSG00000109390.13	NDUFC1	-0.271211	0
ENSG00000109475.17	RPL34	-0.253354	0
ENSG00000120738.8	EGR1	-0.531834	0
ENSG00000127184.13	COX7C	-0.336802	0
ENSG00000145494.12	NDUFS6	-0.293279	0
ENSG00000153914.16	SREK1	0.326152	0
ENSG00000186468.13	RPS23	-0.308205	0
ENSG00000164258.12	NDUFS4	-0.29289	0
ENSG00000171604.12	CXXC5	0.278682	0
ENSG00000164587.13	RPS14	-0.390561	0
ENSG00000177556.12	ATOX1	-0.30356	0
ENSG00000169045.17	HNRNPH1	0.293786	0
ENSG00000145741.16	BTF3	-0.281275	0
ENSG00000145824.13	CXCL14	-0.960319	0
ENSG00000188573.8	FBLL1	0.350717	0
ENSG00000198677.12	TTC37	0.272161	0
ENSG00000164405.11	UQCRQ	-0.352191	0
ENSG00000112306.8	RPS12	-0.316994	0
ENSG00000137216.19	TMEM63B	0.58908	0
ENSG00000146414.16	SHPRH	0.319117	0
ENSG00000198755.11	RPL10A	-0.620753	0
ENSG00000137267.7	TUBB2A	-0.253001	0
ENSG00000131018.24	SYNE1	0.360027	0
ENSG00000112695.11	COX7A2	-0.316352	0
ENSG00000112514.18	CUTA	-0.355518	0
ENSG00000204231.11	RXRB	0.254625	0
ENSG00000204619.8	PPP1R11	-0.262963	0
ENSG00000206503.13	HLA-A	-0.529661	0
ENSG00000231500.7	RPS18	-0.405211	0
ENSG00000122585.8	NPY	-0.516776	0
ENSG00000090266.13	NDUFB2	-0.369482	0
ENSG00000106211.10	HSPB1	0.307103	0
ENSG00000055609.20	KMT2C	0.254085	0
ENSG00000106052.13	TAX1BP1	-0.25362	0
ENSG00000106605.11	BLVRA	-0.300283	0
ENSG00000105963.15	ADAP1	0.387021	0
ENSG00000172354.10	GNB2	0.252651	0
ENSG00000146776.15	ATXN7L1	0.252295	0
ENSG00000006128.12	TAC1	-0.280531	0
ENSG00000106261.17	ZKSCAN1	-0.253378	0
ENSG00000106683.15	LIMK1	0.305157	0
ENSG00000086300.16	SNX10	-0.266507	0
ENSG00000189043.10	NDUFA4	-0.484973	0
ENSG00000136238.18	RAC1	-0.272229	0
ENSG00000135250.17	SRPK2	-0.310443	0
ENSG00000196683.11	TOMM7	-0.368683	0
ENSG00000106153.13	CHCHD2	-0.309114	0
ENSG00000008988.11	RPS20	-0.374304	0
ENSG00000104435.14	STMN2	-0.379327	0
ENSG00000161016.18	RPL8	-0.316909	0
ENSG00000147571.5	CRH	-0.284333	0
ENSG00000147684.10	NDUFB9	-0.265627	0
ENSG00000147799.11	ARHGAP39	0.302912	0
ENSG00000156467.10	UQCRB	-0.313776	0
ENSG00000156482.11	RPL30	-0.362689	0
ENSG00000164919.11	COX6C	-0.37885	0
ENSG00000168490.14	PHYHIP	0.405614	0
ENSG00000178209.16	PLEC	0.304685	0
ENSG00000120899.18	PTK2B	0.3574	0
ENSG00000132549.19	VPS13B	0.303358	0
ENSG00000198363.18	ASPH	-0.263214	0
ENSG00000158815.11	FGF17	0.277484	0
ENSG00000137100.16	DCTN3	-0.301767	0
ENSG00000147854.17	UHRF2	0.271478	0
ENSG00000137154.13	RPS6	-0.381484	0
ENSG00000148303.17	RPL7A	-0.378315	0
ENSG00000086061.16	DNAJA1	-0.291919	0
ENSG00000188229.6	TUBB4B	-0.316809	0
ENSG00000136942.15	RPL35	-0.286726	0
ENSG00000176884.16	GRIN1	0.448873	0
ENSG00000198853.12	RUSC2	0.311383	0
ENSG00000197958.13	RPL12	-0.294296	0
ENSG00000214402.7	LCNL1	0.264674	0
ENSG00000119446.14	RBM18	0.260127	0
ENSG00000067840.12	PDZD4	0.405136	0
ENSG00000126767.18	ELK1	0.444452	0
ENSG00000147123.11	NDUFB11	-0.261895	0
ENSG00000008056.14	SYN1	0.488319	0
ENSG00000198034.11	RPS4X	-0.444585	0
ENSG00000182916.8	TCEAL7	-0.271608	0
ENSG00000184515.11	BEX5	-0.408192	0
ENSG00000179542.16	SLITRK4	0.308809	0
ENSG00000147403.18	RPL10	-0.342542	0
ENSG00000125356.7	NDUFA1	-0.345619	0
ENSG00000133142.18	TCEAL4	-0.258977	0
ENSG00000133134.12	BEX2	-0.348156	0
ENSG00000204065.3	TCEAL5	-0.257411	0
ENSG00000133169.6	BEX1	-0.364817	0
ENSG00000131174.7	COX7B	-0.338415	0
ENSG00000182220.15	ATP6AP2	-0.290088	0
ENSG00000067992.16	PDK3	-0.531912	0
ENSG00000205542.11	TMSB4X	-0.421236	0

## Sheet: DE_Mic
transcript	gene	logFC	pval_adjusted
ENSG00000074964.17	ARHGEF10L	1.00575	0.000799146
ENSG00000116670.15	MAD2L2	0.353397	0.0234814
ENSG00000117385.16	P3H1	0.381615	0.0110751
ENSG00000118200.14	CAMSAP2	0.511716	0.0091145
ENSG00000120948.19	TARDBP	0.266058	0.033719
ENSG00000125459.17	MSTO1	0.311387	0.00715329
ENSG00000117154.12	IGSF21	0.257548	0.0283942
ENSG00000134243.12	SORT1	0.430235	0.02118
ENSG00000116254.18	CHD5	0.423741	0.0106871
ENSG00000126091.21	ST3GAL3	0.56546	0
ENSG00000094975.14	SUCO	0.329452	0.0444423
ENSG00000117020.19	AKT3	0.542573	0.0039858
ENSG00000075151.22	EIF4G3	0.313501	0.0430174
ENSG00000142686.8	C1orf216	0.437919	0.0437357
ENSG00000143119.14	CD53	0.309524	0.0444423
ENSG00000143420.19	ENSA	0.286224	0.0440892
ENSG00000143486.16	EIF2D	0.360824	0.049502
ENSG00000143772.9	ITPKB	0.367378	0.0340987
ENSG00000127603.30	MACF1	0.66742	0.02118
ENSG00000143390.18	RFX5	0.335555	0.0272714
ENSG00000162367.11	TAL1	0.269378	0.049502
ENSG00000162511.8	LAPTM5	0.380692	0.0257518
ENSG00000163374.20	YY1AP1	0.349354	0.00319166
ENSG00000169641.13	LUZP1	0.319723	0.0415474
ENSG00000171812.13	COL8A2	0.436211	0.0462474
ENSG00000178104.19	PDE4DIP	0.354679	0.0272714
ENSG00000143753.13	DEGS1	0.293266	0.0437357
ENSG00000117713.20	ARID1A	0.306735	0.0299121
ENSG00000185436.12	IFNLR1	0.35923	0.044805
ENSG00000184144.12	CNTN2	0.337143	0.0367309
ENSG00000079335.20	CDC14A	0.413212	0.0204075
ENSG00000169598.17	DFFB	0.265196	0.0389479
ENSG00000143398.20	PIP5K1A	0.630365	0.00557221
ENSG00000143498.18	TAF1A	0.273392	0.0306713
ENSG00000160767.21	FAM189B	0.569953	0.0200173
ENSG00000143612.21	C1orf43	0.386044	0.0177077
ENSG00000143437.21	ARNT	0.430646	0.0169286
ENSG00000174606.14	ANGEL2	0.443762	0.00675747
ENSG00000143621.17	ILF2	0.361216	0.0476951
ENSG00000198892.7	SHISA4	0.395964	0.0118564
ENSG00000162849.16	KIF26B	0.254075	0.0272714
ENSG00000054282.16	SDCCAG8	0.722233	0.00990357
ENSG00000168264.11	IRF2BP2	0.499239	0.00636148
ENSG00000116903.7	EXOC8	0.546511	0.00793686
ENSG00000143643.13	TTC13	0.559181	0
ENSG00000143641.10	GALNT2	0.320008	0.0272714
ENSG00000182827.9	ACBD3	0.668616	0.00517603
ENSG00000117676.14	RPS6KA1	0.253444	0.037092
ENSG00000117697.15	NSL1	0.673396	0.0106871
ENSG00000117691.10	NENF	0.452847	0.031437
ENSG00000133065.11	SLC41A1	0.302973	0.0250062
ENSG00000163444.12	TMEM183A	0.467423	0.00517603
ENSG00000159348.13	CYB5R1	0.608574	0.00636148
ENSG00000047410.14	TPR	0.489462	0.0230981
ENSG00000075391.17	RASAL2	0.838453	0
ENSG00000143156.14	NME7	0.334437	0.0207926
ENSG00000158716.9	DUSP23	0.293718	0.0227145
ENSG00000163344.6	PMVK	0.427649	0.0234814
ENSG00000178096.9	BOLA1	0.511	0.00557221
ENSG00000265241.7	RBM8A	0.44076	0.0047807
ENSG00000162775.17	RBM15	0.394623	0.0039858
ENSG00000143093.15	STRIP1	0.467999	0.0253881
ENSG00000023909.10	GCLM	0.51393	0.0114652
ENSG00000171793.16	CTPS1	0.350097	0.0374697
ENSG00000131238.18	PPT1	0.388001	0.0219517
ENSG00000134697.13	GNL2	0.639921	0.00793686
ENSG00000160094.15	ZNF362	0.348971	0.0473243
ENSG00000117602.13	RCAN3	0.385265	0.0389479
ENSG00000011009.11	LYPLA2	0.486134	0.00119858
ENSG00000187730.9	GABRD	0.379463	0.0426479
ENSG00000143669.14	LYST	0.533173	0.0408059
ENSG00000162923.17	WDR26	0.498048	0.0184775
ENSG00000266028.7	SRGAP2	0.477971	0.0134215
ENSG00000117593.12	DARS2	0.460211	0.00872027
ENSG00000233954.6	UQCRHL	0.260051	0.0473243
ENSG00000158195.11	WASF2	0.513231	0.000399668
ENSG00000065809.14	FAM107B	0.355149	0.0382029
ENSG00000128805.15	ARHGAP22	0.38982	0.0102949
ENSG00000138172.11	CALHM2	0.288949	0.00596952
ENSG00000122958.15	VPS26A	0.345322	0.0280279
ENSG00000107719.9	PALD1	0.406048	0.0269005
ENSG00000122912.15	SLC25A16	0.385045	0.0469692
ENSG00000148840.11	PPRC1	0.380958	0.0161488
ENSG00000107798.18	LIPA	0.410698	0.0295338
ENSG00000152804.11	HHEX	0.395311	0.0145938
ENSG00000156110.15	ADK	0.766982	0.0466085
ENSG00000166224.17	SGPL1	0.43026	0.0246212
ENSG00000015171.20	ZMYND11	0.46916	0.0134215
ENSG00000052749.14	RRP12	0.339458	0.0367309
ENSG00000155229.21	MMS19	0.646254	0.00872027
ENSG00000099246.17	RAB18	0.450746	0.0367309
ENSG00000196177.13	ACADSB	0.411217	0.0180928
ENSG00000148826.9	NKX6-2	0.319967	0.0110751
ENSG00000196865.4	NHLRC2	0.493369	0.0138146
ENSG00000148606.13	POLR3A	0.332516	0.045886
ENSG00000169826.8	CSGALNACT2	0.470292	0.0444423
ENSG00000177283.8	FZD8	0.280954	0.0359989
ENSG00000120594.17	PLXDC2	0.495988	0.00239517
ENSG00000187522.16	HSPA14	0.469215	0.00159791
ENSG00000057608.17	GDI2	0.639215	0.0145938
ENSG00000266412.6	NCOA4	0.650336	0.0382029
ENSG00000132254.13	ARFIP2	0.541965	0.0039858
ENSG00000135363.12	LMO2	0.443855	0.00793686
ENSG00000110651.12	CD81	0.818957	0.0102949
ENSG00000149231.16	CCDC82	0.292755	0.0363693
ENSG00000149782.13	PLCB3	0.286133	0.014206
ENSG00000014216.16	CAPN1	0.250129	0.0408059
ENSG00000162231.14	NXF1	0.812951	0.0083288
ENSG00000133805.15	AMPD3	0.498225	0.0433817
ENSG00000165458.14	INPPL1	0.660118	0.00636148
ENSG00000166002.7	SMCO4	0.606015	0.0261359
ENSG00000166326.7	TRIM44	0.370874	0.0287666
ENSG00000166928.11	MS4A14	0.522564	0.0238589
ENSG00000167323.12	STIM1	0.457629	0.0161488
ENSG00000110422.12	HIPK3	0.848839	0
ENSG00000172613.8	RAD9A	0.285176	0.0408059
ENSG00000174915.12	PTDSS2	0.286697	0.0122473
ENSG00000174672.16	BRSK2	0.438131	0.0404441
ENSG00000149743.14	TRPT1	0.271324	0.0437357
ENSG00000126391.14	FRMD8	0.634471	0.0161488
ENSG00000179331.3	RAB39A	0.286769	0.0422782
ENSG00000168010.11	ATG16L2	0.300686	0.0455192
ENSG00000180773.15	SLC36A4	0.414222	0.0333353
ENSG00000184281.15	TSSC4	0.652381	0.00872027
ENSG00000172375.14	C2CD2L	0.340304	0.00872027
ENSG00000110756.18	HPS5	0.399091	0.0149812
ENSG00000165915.14	SLC39A13	0.286159	0.049149
ENSG00000073921.18	PICALM	0.460534	0.0083288
ENSG00000198730.9	CTR9	0.399802	0.0367309
ENSG00000213445.10	SIPA1	0.339565	0.0227145
ENSG00000084207.18	GSTP1	0.538581	0.0177077
ENSG00000175573.7	C11orf68	0.652613	0.0157623
ENSG00000170322.14	NFRKB	0.423082	0.0433817
ENSG00000184384.14	MAML2	0.394964	0.0283942
ENSG00000057294.15	PKP2	0.254783	0.0455192
ENSG00000075089.10	ACTR6	0.28144	0.0280279
ENSG00000110876.10	SELPLG	0.380347	0.0363693
ENSG00000111145.8	ELK3	0.408058	0.0242416
ENSG00000111247.15	RAD51AP1	0.341566	0.0242416
ENSG00000122971.9	ACADS	0.423101	0.0321909
ENSG00000123095.6	BHLHE41	0.455208	0.0200173
ENSG00000123384.14	LRP1	0.560042	0.0196363
ENSG00000135506.16	OS9	0.411352	0.0318104
ENSG00000120802.14	TMPO	0.527494	0.00872027
ENSG00000111249.14	CUX2	0.326006	0.0106871
ENSG00000076067.13	RBMS2	0.572815	0.0122473
ENSG00000111481.10	COPZ1	0.398348	0.0344783
ENSG00000139636.16	LMBR1L	0.276114	0.0466085
ENSG00000139644.13	TMBIM6	0.528403	0.00636148
ENSG00000151490.15	PTPRO	0.326864	0.0165369
ENSG00000110871.15	COQ5	0.776455	0.0188662
ENSG00000139323.14	POC1B	0.289837	0.0242416
ENSG00000150048.10	CLEC1A	0.330173	0.039701
ENSG00000139436.21	GIT2	0.322544	0.0367309
ENSG00000022840.16	RNF10	0.470816	0.0118564
ENSG00000185591.10	SP1	0.534158	0.0238589
ENSG00000111011.18	RSRC2	0.625572	0.00199644
ENSG00000173598.14	NUDT4	0.434305	0.0157623
ENSG00000151148.14	UBE3B	0.35402	0.0404441
ENSG00000181852.18	RNF41	0.585063	0.0276514
ENSG00000170456.16	DENND5B	0.308903	0.0257518
ENSG00000197728.11	RPS26	0.35529	0.0184775
ENSG00000111676.15	ATN1	0.363023	0.0253881
ENSG00000066117.15	SMARCD1	0.273115	0.0272714
ENSG00000183160.9	TMEM119	0.663011	0.0039858
ENSG00000123329.20	ARHGAP9	0.723677	0.000399668
ENSG00000215021.10	PHB2	0.542568	0.0180928
ENSG00000073614.13	KDM5A	0.278023	0.0306713
ENSG00000136045.12	PWP1	0.829312	0.0149812
ENSG00000186908.15	ZDHHC17	0.642301	0.0415474
ENSG00000112787.14	FBRSL1	0.578773	0.00754713
ENSG00000033030.15	ZCCHC8	0.659472	0.0134215
ENSG00000089022.14	MAPKAPK5	0.398695	0.037092
ENSG00000120690.16	ELF1	0.261834	0.029152
ENSG00000136159.4	NUDT15	0.294309	0.0110751
ENSG00000122026.10	RPL21	0.557735	0.00990357
ENSG00000180776.16	ZDHHC20	0.418041	0.0180928
ENSG00000136167.15	LCP1	0.413035	0.00793686
ENSG00000198176.13	TFDP1	0.324316	0.0440892
ENSG00000120675.6	DNAJC15	0.417861	0.0265198
ENSG00000165572.8	KBTBD6	0.360669	0.0149812
ENSG00000122034.17	GTF3A	0.425511	0.0180928
ENSG00000092295.12	TGM1	0.354778	0.0488011
ENSG00000100485.12	SOS2	0.465216	0.0473243
ENSG00000100580.8	TMED8	0.926645	0.0047807
ENSG00000100591.8	AHSA1	0.359779	0.0488011
ENSG00000100596.7	SPTLC2	0.443589	0.0184775
ENSG00000119632.4	IFI27L2	0.264491	0.0299121
ENSG00000119689.15	DLST	0.262432	0.0318104
ENSG00000126821.8	SGPP1	0.320929	0.0340987
ENSG00000129562.11	DAD1	0.32544	0.0223333
ENSG00000013523.11	ANGEL1	0.733358	0.0110751
ENSG00000036530.9	CYP46A1	0.37083	0.0257518
ENSG00000100811.14	YY1	0.489124	0.00793686
ENSG00000151320.11	AKAP6	0.40986	0.0321909
ENSG00000165819.12	METTL3	0.606902	0.00793686
ENSG00000011114.15	BTBD7	0.777155	0.0192525
ENSG00000151332.19	MBIP	0.442594	0.00199644
ENSG00000151445.16	VIPAS39	0.257254	0.0437357
ENSG00000258289.9	CHURC1	0.250777	0.0367309
ENSG00000103811.18	CTSH	0.460629	0.0253881
ENSG00000033800.14	PIAS1	0.548368	0.00636148
ENSG00000137824.16	RMDN3	0.565679	0.00358935
ENSG00000138587.6	MNS1	0.299125	0.0165369
ENSG00000074696.13	HACD3	0.555298	0.0130313
ENSG00000092470.12	WDR76	0.357567	0.00517603
ENSG00000140365.16	COMMD4	0.26668	0.0122473
ENSG00000140497.16	SCAMP2	0.410625	0.0382029
ENSG00000166963.13	MAP1A	0.450286	0.00319166
ENSG00000169410.10	PTPN9	0.392695	0.0192525
ENSG00000169857.9	AVEN	0.262517	0.0451572
ENSG00000177971.8	IMP3	0.445062	0.0359989
ENSG00000166887.16	VPS39	0.412235	0.0276514
ENSG00000178802.18	MPI	0.283733	0.0272714
ENSG00000185787.15	MORF4L1	0.324348	0.0382029
ENSG00000166145.14	SPINT1	0.481736	0.0130313
ENSG00000156642.17	NPTN	0.394229	0.049502
ENSG00000140398.14	NEIL1	0.520854	0.0382029
ENSG00000197696.10	NMB	0.270028	0.0257518
ENSG00000007541.17	PIGQ	0.525001	0.00754713
ENSG00000050820.17	BCAR1	0.329579	0.0257518
ENSG00000090863.12	GLG1	0.437258	0.00636148
ENSG00000102897.10	LYRM1	0.346202	0.0114652
ENSG00000103510.20	KAT8	0.33031	0.0484418
ENSG00000131148.9	EMC8	0.417721	0.00358935
ENSG00000131652.14	THOC6	0.591874	0.0157623
ENSG00000135709.12	KIAA0513	0.469276	0.0184775
ENSG00000038532.16	CLEC16A	0.372419	0.0356241
ENSG00000087253.13	LPCAT2	0.494809	0.0287666
ENSG00000127586.17	CHTF18	0.491169	0.00990357
ENSG00000088682.14	COQ9	0.326734	0.0102949
ENSG00000140691.18	ARMC5	0.35514	0.049149
ENSG00000140968.11	IRF8	1.05971	0.000399668
ENSG00000140992.19	PDPK1	0.584554	0.035245
ENSG00000129993.15	CBFA2T3	0.419683	0.0118564
ENSG00000141101.13	NOB1	0.307152	0.0498546
ENSG00000005513.10	SOX8	0.30074	0.0246212
ENSG00000167005.14	NUDT21	0.337856	0.0498546
ENSG00000167395.10	ZNF646	0.466136	0.0039858
ENSG00000167978.17	SRRM2	0.782672	0.00319166
ENSG00000178952.11	TUFM	0.317977	0.0287666
ENSG00000124067.17	SLC12A4	0.375138	0.0196363
ENSG00000180209.12	MYLPF	0.309457	0.0091145
ENSG00000103275.21	UBE2I	0.416097	0.0230981
ENSG00000183723.13	CMTM4	0.331602	0.0444423
ENSG00000182601.7	HS3ST4	0.478246	0.0257518
ENSG00000183751.15	TBL3	0.289767	0.0333353
ENSG00000187555.16	USP7	0.618467	0.00715329
ENSG00000103528.17	SYT17	0.455456	0.0083288
ENSG00000122299.12	ZC3H7A	0.322377	0.0378517
ENSG00000197006.14	METTL9	0.462972	0.0283942
ENSG00000169957.10	ZNF768	0.768455	0.0265198
ENSG00000180185.11	FAHD1	0.385747	0.00517603
ENSG00000197599.12	CCDC154	0.480783	0.0196363
ENSG00000075399.14	VPS9D1	0.91869	0.0083288
ENSG00000153815.17	CMIP	0.313541	0.0280279
ENSG00000090238.12	YPEL3	0.31827	0.0462474
ENSG00000102901.13	CENPT	0.346798	0.0219517
ENSG00000072818.12	ACAP1	0.697322	0.0227145
ENSG00000013306.16	SLC25A39	0.53763	0.0295338
ENSG00000108309.14	RUNDC3A	0.516279	0.000799146
ENSG00000109084.14	TMEM97	0.294274	0.0440892
ENSG00000121073.15	SLC35B1	0.605952	0.0363693
ENSG00000125450.11	NUP85	0.523014	0.0422782
ENSG00000136478.8	TEX2	0.337633	0.00517603
ENSG00000108651.10	UTP6	0.398185	0.0430174
ENSG00000108960.9	MMD	0.640595	0.00636148
ENSG00000005156.12	LIG3	0.392458	0.0114652
ENSG00000108523.16	RNF167	0.387438	0.037092
ENSG00000141367.12	CLTC	0.353322	0.0348617
ENSG00000141497.14	ZMYND15	0.423295	0.044805
ENSG00000154229.12	PRKCA	0.351483	0.0480658
ENSG00000154945.7	ANKRD40	0.439214	0.00358935
ENSG00000167703.15	SLC43A2	0.782016	0.00636148
ENSG00000172301.11	COPRS	0.655616	0.0422782
ENSG00000070495.15	JMJD6	0.438759	0.0488011
ENSG00000178921.14	PFAS	0.461679	0.0207926
ENSG00000002834.18	LASP1	0.487985	0.0110751
ENSG00000180787.6	ZFP3	0.373268	0.0188662
ENSG00000010244.19	ZNF207	0.344496	0.0238589
ENSG00000180901.11	KCTD2	0.360458	0.00793686
ENSG00000167711.14	SERPINF2	0.46693	0.049149
ENSG00000181409.14	AATK	0.291537	0.0269005
ENSG00000185262.9	UBALD2	0.332835	0.037092
ENSG00000185298.13	CCDC137	0.478699	0.0440892
ENSG00000182446.14	NPLOC4	0.440834	0.0261359
ENSG00000185624.16	P4HB	0.654415	0.0246212
ENSG00000213859.8	KCTD11	0.417868	0.0318104
ENSG00000008838.20	MED24	0.327606	0.0257518
ENSG00000083290.20	ULK2	0.474336	0.0234814
ENSG00000198933.9	TBKBP1	0.424331	0.0149812
ENSG00000179593.16	ALOX15B	0.601732	0.00557221
ENSG00000176994.11	SMCR8	0.558969	0.00199644
ENSG00000136485.15	DCAF7	0.295369	0.0192525
ENSG00000178971.16	CTC1	0.568721	0.00793686
ENSG00000275700.6	AATF	0.518941	0.00675747
ENSG00000276234.5	TADA2A	0.464699	0.0433817
ENSG00000074695.6	LMAN1	0.334136	0.0276514
ENSG00000132205.11	EMILIN2	0.373215	0.00754713
ENSG00000078142.13	PIK3C3	0.508897	0.0047807
ENSG00000141446.11	ESCO1	0.478059	0.0430174
ENSG00000154059.11	IMPACT	0.480281	0.0177077
ENSG00000082212.13	ME2	0.541495	0.00199644
ENSG00000133313.15	CNDP2	0.495454	0.0310524
ENSG00000171791.14	BCL2	0.577029	0.0196363
ENSG00000067900.8	ROCK1	0.306661	0.0411721
ENSG00000087074.8	PPP1R15A	0.852146	0.03932
ENSG00000032444.17	PNPLA6	0.411298	0.0462474
ENSG00000076944.16	STXBP2	0.658502	0.03932
ENSG00000104870.13	FCGRT	0.452799	0.0437357
ENSG00000104957.14	CCDC130	0.340391	0.0363693
ENSG00000105329.11	TGFB1	0.354119	0.0310524
ENSG00000105612.9	DNASE2	0.31559	0.0110751
ENSG00000105617.4	LENG1	0.637591	0.0215697
ENSG00000205155.8	PSENEN	0.422883	0.00239517
ENSG00000105700.11	KXD1	0.701074	0.0227145
ENSG00000071626.17	DAZAP1	0.512467	0.0114652
ENSG00000123136.15	DDX39A	0.533419	0.0287666
ENSG00000124299.15	PEPD	0.32743	0.0329552
ENSG00000125730.17	C3	0.2979	0.0318104
ENSG00000125735.11	TNFSF14	0.389769	0.0027937
ENSG00000130803.15	ZNF317	0.641933	0.0102949
ENSG00000127527.14	EPS15L1	0.290666	0.0469692
ENSG00000130203.10	APOE	0.422562	0.0374697
ENSG00000105711.13	SCN1B	0.474338	0.0145938
ENSG00000005007.13	UPF1	0.62513	0.0426479
ENSG00000105737.9	GRIK5	0.608612	0.0083288
ENSG00000060558.4	GNA15	0.398552	0.0283942
ENSG00000129946.10	SHC2	0.300216	0.045886
ENSG00000105397.14	TYK2	0.438507	0.0299121
ENSG00000141858.12	SAMD1	0.621374	0.0027937
ENSG00000141985.9	SH3GL1	0.378974	0.0257518
ENSG00000105771.14	SMG9	0.518241	0.0219517
ENSG00000105755.8	ETHE1	0.349703	0.0161488
ENSG00000115257.15	PCSK4	0.28914	0.0440892
ENSG00000077463.15	SIRT6	0.568282	0.00754713
ENSG00000197020.11	ZNF100	0.320348	0.0283942
ENSG00000227500.10	SCAMP4	0.371238	0.0306713
ENSG00000171827.11	ZNF570	0.260859	0.0451572
ENSG00000105438.9	KDELR1	0.361132	0.0165369
ENSG00000213096.11	ZNF254	0.255203	0
ENSG00000198538.11	ZNF28	0.412309	0
ENSG00000141905.19	NFIC	0.46491	0
ENSG00000178904.19	DPY19L3	0.380349	0
ENSG00000125743.11	SNRPD2	-0.453832	0
ENSG00000089327.15	FXYD5	0.3306	0
ENSG00000167468.18	GPX4	0.301692	0
ENSG00000161091.13	MFSD12	0.357813	0
ENSG00000196218.13	RYR1	0.404509	0
ENSG00000182141.10	ZNF708	0.323087	0
ENSG00000172081.14	MOB3A	0.3535	0
ENSG00000196235.14	SUPT5H	-0.252522	0
ENSG00000141837.22	CACNA1A	0.489874	0
ENSG00000131398.15	KCNC3	0.364999	0
ENSG00000105483.18	CARD8	0.426503	0
ENSG00000176533.13	GNG7	0.314358	0
ENSG00000212123.4	PRR22	-0.302596	0
ENSG00000104960.15	PTOV1	0.398988	0
ENSG00000126267.11	COX6B1	-0.433806	0
ENSG00000125651.14	GTF2F1	0.278426	0
ENSG00000099840.14	IZUMO4	0.341598	0
ENSG00000196417.13	ZNF765	0.344916	0
ENSG00000213889.10	PPM1N	-0.343792	0
ENSG00000104814.13	MAP4K1	0.359886	0
ENSG00000099331.13	MYO9B	-0.447282	0
ENSG00000160007.19	ARHGAP35	-0.412994	0
ENSG00000230510.7	PPP5D1	-0.258256	0
ENSG00000233927.5	RPS28	0.410364	0
ENSG00000272333.7	KMT2B	-0.276841	0
ENSG00000258405.11	ZNF578	-0.352239	0
ENSG00000133246.12	PRAM1	0.530774	0
ENSG00000089335.21	ZNF302	-0.36621	0
ENSG00000119559.17	C19orf25	-0.443551	0
ENSG00000197134.13	ZNF257	0.375772	0
ENSG00000167654.18	ATCAY	0.274964	0
ENSG00000105501.12	SIGLEC5	-0.283006	0
ENSG00000257704.4	INAFM1	-0.44034	0
ENSG00000104904.12	OAZ1	0.43736	0
ENSG00000005206.17	SPPL2B	0.348866	0
ENSG00000167680.17	SEMA6B	-0.466593	0
ENSG00000130208.9	APOC1	1.30704	0
ENSG00000197256.11	KANK2	0.283695	0
ENSG00000128016.7	ZFP36	-0.292089	0
ENSG00000161677.12	JOSD2	0.388387	0
ENSG00000142347.19	MYO1F	-0.328812	0
ENSG00000275395.6	FCGBP	0.461943	0
ENSG00000198816.7	ZNF358	0.534711	0
ENSG00000275183.2	LENG9	-0.368756	0
ENSG00000179855.9	GIPC3	0.399871	0
ENSG00000068615.19	REEP1	0.355529	0
ENSG00000068697.7	LAPTM4A	0.353745	0
ENSG00000075568.17	TMEM131	-0.281529	0
ENSG00000079156.17	OSBPL6	-0.358811	0
ENSG00000055332.19	EIF2AK2	-0.419527	0
ENSG00000084764.12	MAPRE3	-0.302587	0
ENSG00000023228.14	NDUFS1	0.416181	0
ENSG00000018280.17	SLC11A1	0.349922	0
ENSG00000115128.7	SF3B6	-0.272495	0
ENSG00000115204.15	MPV17	0.438495	0
ENSG00000115216.14	NRBP1	0.51801	0
ENSG00000115232.14	ITGA4	-0.491139	0
ENSG00000115234.11	SNX17	-0.294285	0
ENSG00000115392.12	FANCL	0.29996	0
ENSG00000115738.10	ID2	-0.267797	0
ENSG00000115762.16	PLEKHB2	-0.381706	0
ENSG00000115806.13	GORASP2	0.320626	0
ENSG00000115942.9	ORC2	-0.251832	0
ENSG00000116062.17	MSH6	-0.338399	0
ENSG00000116095.11	PLEKHA3	0.590896	0
ENSG00000119777.20	TMEM214	0.354761	0
ENSG00000119812.19	FAM98A	-0.282875	0
ENSG00000119844.15	AFTPH	0.406407	0
ENSG00000121966.7	CXCR4	-0.733814	0
ENSG00000080345.18	RIF1	0.402316	0
ENSG00000123609.11	NMI	-0.26701	0
ENSG00000123989.14	CHPF	-0.307798	0
ENSG00000185404.17	SP140L	0.441191	0
ENSG00000124357.13	NAGK	0.593604	0
ENSG00000124380.11	SNRNP27	-0.397762	0
ENSG00000124383.9	MPHOSPH10	-0.312828	0
ENSG00000127824.14	TUBA4A	-0.997764	0
ENSG00000128654.14	MTX2	-0.26148	0
ENSG00000132305.21	IMMT	-0.53424	0
ENSG00000132326.12	PER2	-0.285053	0
ENSG00000132329.11	RAMP1	0.693676	0
ENSG00000134313.16	KIDINS220	-0.342631	0
ENSG00000135617.4	PRADC1	-0.266517	0
ENSG00000135632.12	SMYD5	-0.348761	0
ENSG00000135905.20	DOCK10	0.57882	0
ENSG00000135919.14	SERPINE2	-0.37586	0
ENSG00000135929.9	CYP27A1	0.311941	0
ENSG00000135930.14	EIF4E2	0.253177	0
ENSG00000135932.11	CAB39	0.339853	0
ENSG00000135940.7	COX5B	-0.676257	0
ENSG00000196912.12	ANKRD36B	-0.325683	0
ENSG00000136732.16	GYPC	0.339168	0
ENSG00000138002.16	IFT172	-0.350935	0
ENSG00000138035.15	PNPT1	0.337622	0
ENSG00000138078.16	PREPL	-0.338355	0
ENSG00000138095.19	LRPPRC	0.301682	0
ENSG00000119042.17	SATB2	0.653219	0
ENSG00000138398.17	PPIG	0.460554	0
ENSG00000138449.11	SLC40A1	0.251915	0
ENSG00000115091.12	ACTR3	0.272516	0
ENSG00000125538.12	IL1B	-0.737966	0
ENSG00000115109.14	EPB41L5	-0.267325	0
ENSG00000115523.17	GNLY	-1.26582	0
ENSG00000115963.14	RND3	-0.454645	0
ENSG00000115145.10	STAM2	0.337822	0
ENSG00000115808.12	STRN	0.350722	0
ENSG00000081320.11	STK17B	-0.459546	0
ENSG00000115504.15	EHBP1	-0.368998	0
ENSG00000063660.9	GPC1	-0.304627	0
ENSG00000066248.15	NGEF	0.39049	0
ENSG00000077232.19	DNAJC10	0.565914	0
ENSG00000082258.13	CCNT2	-0.611179	0
ENSG00000115839.18	RAB3GAP1	0.281241	0
ENSG00000048991.16	R3HDM1	0.342865	0
ENSG00000115947.14	ORC4	-0.295542	0
ENSG00000115165.10	CYTIP	-0.778754	0
ENSG00000115539.14	PDCL3	-0.530113	0
ENSG00000115514.12	TXNDC9	0.25814	0
ENSG00000071082.11	RPL31	-0.528984	0
ENSG00000036257.13	CUL3	-0.347853	0
ENSG00000084774.14	CAD	-0.458829	0
ENSG00000115138.11	POMC	0.519354	0
ENSG00000075426.12	FOSL2	-0.663598	0
ENSG00000114988.12	LMAN2L	0.270617	0
ENSG00000143870.13	PDIA6	0.269038	0
ENSG00000143878.10	RHOB	-0.454077	0
ENSG00000144034.16	TPRKB	0.394904	0
ENSG00000144040.13	SFXN5	0.263509	0
ENSG00000144048.10	DUSP11	0.293759	0
ENSG00000144118.14	RALB	-0.348349	0
ENSG00000144290.17	SLC4A10	-0.435529	0
ENSG00000144406.19	UNC80	-0.251487	0
ENSG00000003400.15	CASP10	-0.480246	0
ENSG00000114923.17	SLC4A3	0.344684	0
ENSG00000150540.14	HNMT	0.585241	0
ENSG00000151353.15	TMEM18	-0.308461	0
ENSG00000144445.17	KANSL1L	-0.495025	0
ENSG00000152133.16	GPATCH11	0.426121	0
ENSG00000152154.11	TMEM178A	-0.254701	0
ENSG00000065413.20	ANKRD44	-0.572502	0
ENSG00000136531.18	SCN2A	0.336911	0
ENSG00000153561.13	RMND5A	0.365308	0
ENSG00000153827.14	TRIP12	0.389658	0
ENSG00000240344.9	PPIL3	0.417088	0
ENSG00000156973.14	PDE6D	-0.624649	0
ENSG00000119771.15	KLHL29	-0.254274	0
ENSG00000158411.11	MITD1	0.390785	0
ENSG00000159399.10	HK2	-0.255678	0
ENSG00000162878.13	PKDCC	0.36631	0
ENSG00000162929.14	KIAA1841	0.289264	0
ENSG00000162959.14	MEMO1	-0.322781	0
ENSG00000162961.14	DPY30	0.27501	0
ENSG00000163166.15	IWS1	-0.302272	0
ENSG00000128656.15	CHN1	-0.366962	0
ENSG00000163481.8	RNF25	-0.356723	0
ENSG00000163521.16	GLB1L	0.276589	0
ENSG00000071054.16	MAP4K4	0.258476	0
ENSG00000169599.13	NFU1	-0.312203	0
ENSG00000171596.7	NMUR1	-0.381463	0
ENSG00000168758.11	SEMA4C	-0.303713	0
ENSG00000172292.15	CERS6	-0.386084	0
ENSG00000168890.14	TMEM150A	0.589135	0
ENSG00000168894.10	RNF181	0.385347	0
ENSG00000168899.5	VAMP5	-0.334234	0
ENSG00000115756.13	HPCAL1	-0.419215	0
ENSG00000173960.14	UBXN2A	0.250602	0
ENSG00000172985.11	SH3RF3	0.284294	0
ENSG00000173163.10	COMMD1	-0.358823	0
ENSG00000178662.16	CSRNP3	-0.380079	0
ENSG00000172878.14	METAP1D	0.448855	0
ENSG00000115694.15	STK25	0.294905	0
ENSG00000176771.17	NCKAP5	0.338399	0
ENSG00000138029.14	HADHB	0.271687	0
ENSG00000005436.14	GCFC2	0.262433	0
ENSG00000176946.12	THAP4	0.265891	0
ENSG00000084693.16	AGBL5	-0.266479	0
ENSG00000144028.15	SNRNP200	0.647748	0
ENSG00000128699.14	ORMDL1	0.502947	0
ENSG00000177917.11	ARL6IP6	0.31042	0
ENSG00000019169.11	MARCO	-0.351222	0
ENSG00000184924.6	PTRHD1	-0.306187	0
ENSG00000179915.24	NRXN1	-0.261622	0
ENSG00000169756.16	LIMS1	0.3893	0
ENSG00000115993.13	TRAK2	0.324047	0
ENSG00000119866.22	BCL11A	-0.352551	0
ENSG00000143970.17	ASXL2	-0.376334	0
ENSG00000065548.18	ZC3H15	-0.359727	0
ENSG00000055917.16	PUM2	0.601933	0
ENSG00000153234.15	NR4A2	-0.941548	0
ENSG00000188042.8	ARL4C	-0.83218	0
ENSG00000187957.8	DNER	-0.329178	0
ENSG00000091106.19	NLRC4	0.349774	0
ENSG00000128683.14	GAD1	-0.470014	0
ENSG00000115761.16	NOL10	0.576933	0
ENSG00000005448.17	WDR54	0.29766	0
ENSG00000153250.20	RBMS1	-0.278026	0
ENSG00000144524.18	COPS7B	-0.532126	0
ENSG00000196504.19	PRPF40A	0.406089	0
ENSG00000197713.15	RPE	0.365482	0
ENSG00000187736.13	NHEJ1	-0.327823	0
ENSG00000198380.13	GFPT1	0.404489	0
ENSG00000123983.15	ACSL3	0.272148	0
ENSG00000073737.17	DHRS9	0.732653	0
ENSG00000115009.13	CCL20	-0.448046	0
ENSG00000197329.12	PELI1	0.496719	0
ENSG00000074582.15	BCS1L	0.683709	0
ENSG00000168918.14	INPP5D	0.306558	0
ENSG00000082153.18	BZW1	0.251572	0
ENSG00000115649.16	CNPPD1	0.582939	0
ENSG00000061676.15	NCKAP1	0.277354	0
ENSG00000115415.20	STAT1	-0.550622	0
ENSG00000204120.16	GIGYF2	0.306972	0
ENSG00000123600.20	METTL8	0.262041	0
ENSG00000144134.18	RABL2A	-0.339463	0
ENSG00000119787.14	ATL2	-0.404271	0
ENSG00000240857.2	RDH14	0.448732	0
ENSG00000134321.13	RSAD2	-0.334973	0
ENSG00000138439.12	FAM117B	-0.358498	0
ENSG00000116030.17	SUMO1	-0.368262	0
ENSG00000170500.13	LONRF2	-0.381723	0
ENSG00000163541.12	SUCLG1	0.280815	0
ENSG00000114978.18	MOB1A	0.347549	0
ENSG00000116044.16	NFE2L2	-0.328784	0
ENSG00000138081.21	FBXO11	0.374725	0
ENSG00000163510.14	CWC22	0.674642	0
ENSG00000057935.14	MTA3	-0.348315	0
ENSG00000204406.14	MBD5	-0.274089	0
ENSG00000115760.14	BIRC6	-0.513755	0
ENSG00000219626.9	FAM228B	-0.293408	0
ENSG00000275052.5	PPP4R3B	0.384591	0
ENSG00000197183.14	NOL4L	-0.421353	0
ENSG00000188559.15	RALGAPA2	0.46654	0
ENSG00000089048.15	ESF1	0.317174	0
ENSG00000089063.15	TMEM230	0.297896	0
ENSG00000132670.20	PTPRA	-0.385978	0
ENSG00000101138.12	CSTF1	0.443321	0
ENSG00000101150.18	TPD52L2	0.269667	0
ENSG00000101160.15	CTSZ	0.375606	0
ENSG00000101210.13	EEF1A2	0.427148	0
ENSG00000101337.16	TM9SF4	0.305169	0
ENSG00000101474.12	APMAP	0.353367	0
ENSG00000118705.17	RPN2	0.302648	0
ENSG00000124181.14	PLCG1	-0.600474	0
ENSG00000101224.18	CDC25B	0.350549	0
ENSG00000125868.16	DSTN	-0.394279	0
ENSG00000125869.10	LAMP5	-0.251979	0
ENSG00000125870.11	SNRPB2	0.420747	0
ENSG00000101452.15	DHX35	0.344467	0
ENSG00000131069.20	ACSS2	0.319064	0
ENSG00000132639.13	SNAP25	-0.251697	0
ENSG00000132640.15	BTBD3	-0.347513	0
ENSG00000132669.14	RIN2	0.446013	0
ENSG00000101310.17	SEC23B	-0.293459	0
ENSG00000124120.11	TTPAL	-0.278463	0
ENSG00000101082.14	SLA2	0.30674	0
ENSG00000101347.10	SAMHD1	-0.55381	0
ENSG00000124225.16	PMEPA1	-0.837774	0
ENSG00000125520.14	SLC2A4RG	0.351563	0
ENSG00000149657.20	LSM14B	-0.370887	0
ENSG00000124160.12	NCOA5	0.541781	0
ENSG00000060491.17	OGFR	-0.327154	0
ENSG00000171222.11	SCAND1	-0.425106	0
ENSG00000173418.12	NAA20	0.531752	0
ENSG00000054793.14	ATP9A	0.27625	0
ENSG00000130703.17	OSBPL2	0.356306	0
ENSG00000198026.8	ZNF335	-0.304718	0
ENSG00000101294.18	HM13	-0.307783	0
ENSG00000131067.17	GGT7	0.328024	0
ENSG00000089050.16	RBBP9	0.368236	0
ENSG00000171703.17	TCEA2	-0.316628	0
ENSG00000075043.19	KCNQ2	-0.32912	0
ENSG00000088827.13	SIGLEC1	-0.681395	0
ENSG00000101126.18	ADNP	0.27102	0
ENSG00000100979.15	PLTP	-0.317103	0
ENSG00000198171.13	DDRGK1	-0.406722	0
ENSG00000197586.13	ENTPD6	-0.636695	0
ENSG00000198053.12	SIRPA	0.354573	0
ENSG00000132635.17	PCED1A	0.309141	0
ENSG00000196074.13	SYCP2	0.430573	0
ENSG00000196227.11	FAM217B	0.546092	0
ENSG00000198646.14	NCOA6	0.346351	0
ENSG00000101460.13	MAP1LC3A	-0.272374	0
ENSG00000197818.12	SLC9A8	0.509877	0
ENSG00000130589.16	HELZ2	-0.3205	0
ENSG00000125534.10	PPDPF	-0.367543	0
ENSG00000124203.6	ZNF831	0.256613	0
ENSG00000213714.1	FAM209B	0.369874	0
ENSG00000158470.5	B4GALT5	-0.297153	0
ENSG00000124201.15	ZNFX1	-0.32551	0
ENSG00000124126.14	PREX1	0.314421	0
ENSG00000100982.12	PCIF1	0.410237	0
ENSG00000124177.16	CHD6	-0.646252	0
ENSG00000204103.4	MAFB	-0.383022	0
ENSG00000166619.15	BLCAP	-0.351781	0
ENSG00000101363.12	MANBAL	-0.331909	0
ENSG00000101350.8	KIF3B	-0.297901	0
ENSG00000101463.6	SYNDIG1	-0.275656	0
ENSG00000178726.7	THBD	-0.40219	0
ENSG00000088930.8	XRN2	0.291782	0
ENSG00000089199.10	CHGB	-0.653615	0
ENSG00000101265.16	RASSF2	0.572834	0
ENSG00000125877.13	ITPA	-0.304516	0
ENSG00000215305.10	VPS16	-0.515594	0
ENSG00000101365.21	IDH3B	-0.344001	0
ENSG00000101298.15	SNPH	0.388241	0
ENSG00000126001.16	CEP250	-0.360264	0
ENSG00000088888.18	MAVS	-0.410189	0
ENSG00000088970.16	KIZ	-0.300745	0
ENSG00000077984.6	CST7	-0.389774	0
ENSG00000142166.13	IFNAR1	0.419651	0
ENSG00000142168.15	SOD1	-0.528651	0
ENSG00000155313.15	USP25	-0.345405	0
ENSG00000156273.16	BACH1	-0.595457	0
ENSG00000160199.15	PKNOX1	0.41959	0
ENSG00000160310.18	PRMT2	0.360906	0
ENSG00000142185.16	TRPM2	0.464495	0
ENSG00000160255.18	ITGB2	0.399711	0
ENSG00000154719.14	MRPL39	0.452709	0
ENSG00000154721.15	JAM2	0.416475	0
ENSG00000183036.11	PCP4	-1.13094	0
ENSG00000157617.17	C2CD2	-0.410178	0
ENSG00000183486.14	MX2	-1.22378	0
ENSG00000185658.14	BRWD1	-0.341003	0
ENSG00000160208.13	RRP1B	0.353898	0
ENSG00000142192.21	APP	-0.430738	0
ENSG00000182670.13	TTC3	0.331204	0
ENSG00000154727.11	GABPA	0.459445	0
ENSG00000160299.17	PCNT	-0.400144	0
ENSG00000142156.15	COL6A1	0.331497	0
ENSG00000184221.13	OLIG1	0.387874	0
ENSG00000159256.13	MORC3	0.266217	0
ENSG00000240972.2	MIF	-0.253964	0
ENSG00000099985.4	OSM	-0.403021	0
ENSG00000099995.19	SF3A1	-0.632326	0
ENSG00000100030.15	MAPK1	0.390834	0
ENSG00000100075.10	SLC25A1	0.302584	0
ENSG00000100124.15	ANKRD54	-0.415099	0
ENSG00000100219.16	XBP1	-0.367125	0
ENSG00000100263.14	RHBDD3	0.393229	0
ENSG00000100281.14	HMGXB4	-0.301535	0
ENSG00000100304.13	TTLL12	0.388961	0
ENSG00000100321.15	SYNGR1	0.306849	0
ENSG00000100362.13	PVALB	-0.594758	0
ENSG00000100376.12	FAM118A	-0.29915	0
ENSG00000128185.10	DGCR6L	-0.398742	0
ENSG00000100365.16	NCF4	0.344651	0
ENSG00000159873.10	CCDC117	0.464604	0
ENSG00000128335.14	APOL2	0.251803	0
ENSG00000025708.14	TYMP	-0.530922	0
ENSG00000100227.18	POLDIP3	0.321542	0
ENSG00000100320.23	RBFOX2	-0.276703	0
ENSG00000099991.18	CABIN1	0.401129	0
ENSG00000070413.20	DGCR2	-0.391326	0
ENSG00000100225.18	FBXO7	-0.301803	0
ENSG00000100294.13	MCAT	-0.354678	0
ENSG00000159958.7	TNFRSF13C	-0.307248	0
ENSG00000170638.10	TRABD	-0.293992	0
ENSG00000186716.21	BCR	-0.522249	0
ENSG00000100325.15	ASCC2	0.308429	0
ENSG00000100285.10	NEFH	-0.346928	0
ENSG00000100280.17	AP1B1	0.466377	0
ENSG00000177663.14	IL17RA	0.472959	0
ENSG00000100335.15	MIEF1	-0.422169	0
ENSG00000177989.13	ODF3B	-0.54257	0
ENSG00000100300.18	TSPO	0.622048	0
ENSG00000183172.9	SMDT1	-0.410367	0
ENSG00000182541.18	LIMK2	-0.525193	0
ENSG00000184381.20	PLA2G6	0.322604	0
ENSG00000183963.19	SMTN	-0.256719	0
ENSG00000186998.16	EMID1	-0.362945	0
ENSG00000184470.21	TXNRD2	-0.442983	0
ENSG00000100029.18	PES1	0.308805	0
ENSG00000054611.14	TBC1D22A	-0.330155	0
ENSG00000128294.16	TPST2	0.423938	0
ENSG00000188677.15	PARVB	0.468906	0
ENSG00000100360.15	IFT27	-0.316315	0
ENSG00000185651.15	UBE2L3	0.316437	0
ENSG00000100351.17	GRAP2	0.258708	0
ENSG00000128191.16	DGCR8	-0.396378	0
ENSG00000100403.12	ZC3H7B	-0.428906	0
ENSG00000100401.20	RANGAP1	0.41641	0
ENSG00000100060.18	MFNG	0.285629	0
ENSG00000185252.19	ZNF74	-0.338931	0
ENSG00000196576.16	PLXNB2	0.380619	0
ENSG00000213923.13	CSNK1E	-0.382065	0
ENSG00000075240.17	GRAMD4	0.552305	0
ENSG00000198911.12	SREBF2	-0.275842	0
ENSG00000100416.15	TRMU	-0.268289	0
ENSG00000075234.17	TTC38	-0.499641	0
ENSG00000169635.10	HIC2	-0.276647	0
ENSG00000099949.21	LZTR1	-0.378231	0
ENSG00000184983.11	NDUFA6	-0.342499	0
ENSG00000275004.4	ZNF280B	0.400985	0
ENSG00000182257.8	PRR34	-0.258946	0
ENSG00000075975.17	MKRN2	0.368827	0
ENSG00000066405.13	CLDN18	0.273964	0
ENSG00000065518.8	NDUFB4	-0.254904	0
ENSG00000010256.11	UQCRC1	-0.482174	0
ENSG00000114388.14	NPRL2	0.504271	0
ENSG00000114450.11	GNB4	0.409206	0
ENSG00000114853.15	ZBTB47	0.377522	0
ENSG00000114902.14	SPCS1	-0.384136	0
ENSG00000120742.11	SERP1	0.284144	0
ENSG00000114354.15	TFG	-0.258216	0
ENSG00000160145.15	KALRN	-0.515561	0
ENSG00000121858.11	TNFSF10	-0.254356	0
ENSG00000122068.13	FYTTD1	-0.307904	0
ENSG00000072756.17	TRNT1	0.254805	0
ENSG00000131368.8	MRPS25	0.255445	0
ENSG00000131375.10	CAPN7	0.333161	0
ENSG00000134070.5	IRAK2	-0.362108	0
ENSG00000134086.8	VHL	0.395188	0
ENSG00000134107.5	BHLHE40	-0.309501	0
ENSG00000134121.10	CHL1	-0.444177	0
ENSG00000136522.14	MRPL47	0.293169	0
ENSG00000138495.7	COX17	-0.478573	0
ENSG00000114166.8	KAT2B	-0.418715	0
ENSG00000171109.19	MFN1	-0.303487	0
ENSG00000113845.10	TIMMDC1	0.29637	0
ENSG00000168827.15	GFM1	-0.663757	0
ENSG00000077097.15	TOP2B	-0.39583	0
ENSG00000144668.12	ITGA9	-0.326369	0
ENSG00000072858.11	SIDT1	0.493947	0
ENSG00000034533.12	ASTE1	0.332787	0
ENSG00000114686.9	MRPL3	0.265362	0
ENSG00000073803.14	MAP3K13	0.354405	0
ENSG00000114850.7	SSR3	0.398185	0
ENSG00000064225.12	ST3GAL6	0.378108	0
ENSG00000076201.15	PTPN23	0.356636	0
ENSG00000075914.13	EXOSC7	-0.330679	0
ENSG00000016864.19	GLT8D1	0.615952	0
ENSG00000114353.17	GNAI2	0.284786	0
ENSG00000144559.10	TAMM41	0.336499	0
ENSG00000144713.13	RPL32	-0.41772	0
ENSG00000144834.14	TAGLN3	-0.408128	0
ENSG00000114573.10	ATP6V1A	-0.386081	0
ENSG00000144935.15	TRPC1	-0.301968	0
ENSG00000145088.9	EAF2	0.275181	0
ENSG00000151090.20	THRB	0.74155	0
ENSG00000152642.11	GPD1L	0.309281	0
ENSG00000163618.18	CADPS	-0.273307	0
ENSG00000144848.11	ATG3	0.260139	0
ENSG00000156931.16	VPS8	-0.403346	0
ENSG00000157103.12	SLC6A1	-0.294528	0
ENSG00000157500.12	APPL1	-0.372501	0
ENSG00000158092.7	NCK1	0.419567	0
ENSG00000160799.11	CCDC12	-0.334361	0
ENSG00000163378.14	EOGT	0.372201	0
ENSG00000163389.12	POGLUT1	0.324767	0
ENSG00000163513.19	TGFBR2	0.601634	0
ENSG00000163527.10	STT3B	0.31125	0
ENSG00000163558.13	PRKCI	-0.271195	0
ENSG00000163584.18	RPL22L1	0.401004	0
ENSG00000144724.20	PTPRG	0.427903	0
ENSG00000163630.11	SYNPR	-0.523323	0
ENSG00000163655.16	GMPS	0.452778	0
ENSG00000163660.12	CCNL1	-0.421893	0
ENSG00000163681.16	SLMAP	-0.371977	0
ENSG00000163807.6	KIAA1143	-0.341933	0
ENSG00000163820.15	FYCO1	-0.388871	0
ENSG00000163832.16	ELP6	-0.327384	0
ENSG00000163870.16	TPRA1	0.421205	0
ENSG00000163884.4	KLF15	0.356239	0
ENSG00000163902.12	RPN1	0.264793	0
ENSG00000163913.12	IFT122	-0.278614	0
ENSG00000163923.10	RPL39L	0.370252	0
ENSG00000163930.10	BAP1	0.559505	0
ENSG00000163931.16	TKT	0.443376	0
ENSG00000163939.18	PBRM1	0.616484	0
ENSG00000163964.18	PIGX	-0.366642	0
ENSG00000164054.15	SHISA5	0.28708	0
ENSG00000164061.5	BSN	-0.624573	0
ENSG00000164076.17	CAMKV	-0.293091	0
ENSG00000164077.14	MON1A	-0.25829	0
ENSG00000164091.12	WDR82	-0.341177	0
ENSG00000169379.17	ARL13B	0.531322	0
ENSG00000172020.13	GAP43	-0.496264	0
ENSG00000163872.16	YEATS2	-0.541544	0
ENSG00000172037.14	LAMB2	-0.314684	0
ENSG00000170860.4	LSM3	-0.352914	0
ENSG00000169087.11	HSPBAP1	0.254546	0
ENSG00000174953.14	DHX36	-0.258738	0
ENSG00000173905.9	GOLIM4	0.56502	0
ENSG00000023330.15	ALAS1	-0.41915	0
ENSG00000173200.13	PARP15	-0.47697	0
ENSG00000173226.17	IQCB1	0.525235	0
ENSG00000168314.17	MOBP	-0.514517	0
ENSG00000174839.13	DENND6A	-0.336324	0
ENSG00000172667.11	ZMAT3	-0.270138	0
ENSG00000174738.13	NR1D2	-0.345251	0
ENSG00000181788.4	SIAH2	-0.327664	0
ENSG00000177842.12	ZNF620	0.259115	0
ENSG00000180353.11	HCLS1	0.278891	0
ENSG00000181789.14	COPG1	-0.320055	0
ENSG00000176542.10	USF3	0.377587	0
ENSG00000181804.15	SLC9A9	0.457736	0
ENSG00000178537.10	SLC25A20	-0.398514	0
ENSG00000131373.15	HACL1	-0.360348	0
ENSG00000114503.11	NCBP2	-0.328055	0
ENSG00000177311.11	ZBTB38	0.258664	0
ENSG00000176095.12	IP6K1	0.27395	0
ENSG00000175792.12	RUVBL1	-0.282181	0
ENSG00000178567.8	EPM2AIP1	0.298735	0
ENSG00000119231.11	SENP5	-0.275534	0
ENSG00000156976.17	EIF4A2	-0.408754	0
ENSG00000004399.13	PLXND1	0.265142	0
ENSG00000114812.13	VIPR1	0.313115	0
ENSG00000114439.19	BBX	0.672157	0
ENSG00000180376.17	CCDC66	-0.664256	0
ENSG00000178057.15	NDUFAF3	-0.290213	0
ENSG00000158163.15	DZIP1L	-0.30528	0
ENSG00000068028.17	RASSF1	0.28855	0
ENSG00000068745.15	IP6K2	0.496846	0
ENSG00000182973.19	CNOT10	-0.50449	0
ENSG00000181555.21	SETD2	0.250545	0
ENSG00000163932.15	PRKCD	0.472062	0
ENSG00000183763.9	TRAIP	-0.258615	0
ENSG00000182923.19	CEP63	-0.344733	0
ENSG00000185909.15	KLHDC8B	-0.44059	0
ENSG00000182179.13	UBA7	0.687512	0
ENSG00000187118.14	CMC1	-0.381097	0
ENSG00000187068.3	C3orf70	-0.307848	0
ENSG00000047849.21	MAP4	0.398227	0
ENSG00000182247.10	UBE2E2	0.252933	0
ENSG00000075420.13	FNDC3B	-0.348838	0
ENSG00000188846.14	RPL14	-0.313401	0
ENSG00000080822.17	CLDND1	-0.256539	0
ENSG00000164081.13	TEX264	0.542899	0
ENSG00000188313.13	PLSCR1	0.288698	0
ENSG00000114631.11	PODXL2	-0.364374	0
ENSG00000178467.18	P4HTM	0.412394	0
ENSG00000113810.16	SMC4	0.320219	0
ENSG00000010322.16	NISCH	0.388881	0
ENSG00000003756.17	RBM5	-0.285914	0
ENSG00000132153.15	DHX30	0.366044	0
ENSG00000168036.18	CTNNB1	-0.343441	0
ENSG00000175054.16	ATR	0.302884	0
ENSG00000157087.20	ATP2B2	-0.2577	0
ENSG00000114739.14	ACVR2B	0.276297	0
ENSG00000196455.8	PIK3R4	0.613573	0
ENSG00000068001.14	HYAL2	0.444517	0
ENSG00000163848.20	ZNF148	-0.331691	0
ENSG00000198919.13	DZIP3	-0.508354	0
ENSG00000205981.8	DNAJC19	-0.284857	0
ENSG00000175161.14	CADM2	-0.422033	0
ENSG00000211456.13	SACM1L	0.31937	0
ENSG00000239388.9	ASB14	-0.320915	0
ENSG00000175066.16	GK5	-0.687661	0
ENSG00000172765.17	TMCC1	-0.259033	0
ENSG00000172936.16	MYD88	-0.260423	0
ENSG00000091513.16	TF	-0.392013	0
ENSG00000184203.8	PPP1R2	-0.482876	0
ENSG00000145012.13	LPP	0.274878	0
ENSG00000114279.14	FGF12	-0.601656	0
ENSG00000233276.8	GPX1	0.491548	0
ENSG00000154822.18	PLCL2	-0.266092	0
ENSG00000114841.17	DNAH1	-0.350222	0
ENSG00000184220.12	CMSS1	-0.281557	0
ENSG00000133657.16	ATP13A3	0.480731	0
ENSG00000173193.15	PARP14	-0.93092	0
ENSG00000114126.18	TFDP2	0.469966	0
ENSG00000164086.10	DUSP7	0.364814	0
ENSG00000171135.15	JAGN1	0.278332	0
ENSG00000198585.12	NUDT16	-0.510705	0
ENSG00000259956.2	RBM15B	-0.27846	0
ENSG00000181585.7	TMIE	-0.359341	0
ENSG00000002587.10	HS3ST1	-0.700168	0
ENSG00000038219.13	BOD1L1	0.508629	0
ENSG00000157426.14	AASDH	0.293219	0
ENSG00000109270.13	LAMTOR3	0.496563	0
ENSG00000109320.13	NFKB1	0.593669	0
ENSG00000109534.17	GAR1	0.425704	0
ENSG00000118579.13	MED28	-0.313264	0
ENSG00000118762.8	PKD2	0.433204	0
ENSG00000123739.11	PLA2G12A	-0.266157	0
ENSG00000133256.13	PDE6B	-0.324962	0
ENSG00000174799.11	CEP135	0.462624	0
ENSG00000137462.9	TLR2	0.3152	0
ENSG00000109787.13	KLF3	0.265782	0
ENSG00000109445.11	ZNF330	0.26042	0
ENSG00000109452.12	INPP4B	-0.393169	0
ENSG00000109180.15	OCIAD1	-0.363411	0
ENSG00000074966.11	TXK	-0.369221	0
ENSG00000138663.9	COPS4	-0.400159	0
ENSG00000138678.11	GPAT3	0.609988	0
ENSG00000120251.21	GRIA2	-0.345771	0
ENSG00000109738.11	GLRB	0.342511	0
ENSG00000014824.14	SLC30A9	-0.450494	0
ENSG00000090316.16	MAEA	-0.468702	0
ENSG00000127419.17	TMEM175	0.417054	0
ENSG00000138750.15	NUP54	0.305027	0
ENSG00000138768.15	USO1	-0.292995	0
ENSG00000138778.13	CENPE	0.260785	0
ENSG00000168769.14	TET2	0.314931	0
ENSG00000138794.10	CASP6	0.346717	0
ENSG00000138802.11	SEC24B	0.717948	0
ENSG00000145214.14	DGKQ	0.283062	0
ENSG00000145246.14	ATP10D	-0.301652	0
ENSG00000145348.17	TBCK	-0.253777	0
ENSG00000145431.11	PDGFC	0.314946	0
ENSG00000150625.16	GPM6A	-0.415558	0
ENSG00000150961.15	SEC24D	0.547906	0
ENSG00000151726.15	ACSL1	-0.376669	0
ENSG00000151729.11	SLC25A4	-0.652913	0
ENSG00000109670.16	FBXW7	-0.495967	0
ENSG00000152208.13	GRID2	-0.262944	0
ENSG00000152583.13	SPARCL1	-0.655608	0
ENSG00000153147.6	SMARCA5	0.602167	0
ENSG00000154277.13	UCHL1	-0.466558	0
ENSG00000013288.9	MAN2B2	0.330067	0
ENSG00000157869.16	RAB28	-0.26445	0
ENSG00000159674.12	SPON2	-0.671342	0
ENSG00000163288.14	GABRB1	0.316631	0
ENSG00000163453.11	IGFBP7	-0.324095	0
ENSG00000163625.16	WDFY3	-0.533857	0
ENSG00000163644.15	PPM1K	-0.396934	0
ENSG00000163736.4	PPBP	0.494114	0
ENSG00000163737.4	PF4	0.34374	0
ENSG00000145349.17	CAMK2D	-0.364574	0
ENSG00000070190.13	DAPP1	-0.563599	0
ENSG00000164073.11	MFSD8	0.331645	0
ENSG00000164100.9	NDST3	-0.323422	0
ENSG00000164105.4	SAP30	-0.276693	0
ENSG00000164111.15	ANXA5	0.298623	0
ENSG00000164124.11	TMEM144	0.575854	0
ENSG00000164323.14	CFAP97	-0.577831	0
ENSG00000170502.13	NUDT9	0.593731	0
ENSG00000168564.6	CDKN2AIP	0.264424	0
ENSG00000168924.15	LETM1	-0.365275	0
ENSG00000170088.14	TMEM192	-0.286654	0
ENSG00000170185.10	USP38	0.340249	0
ENSG00000171497.5	PPID	-0.398131	0
ENSG00000170891.11	CYTL1	0.648257	0
ENSG00000171509.16	RXFP1	-0.290291	0
ENSG00000164305.19	CASP3	0.372866	0
ENSG00000174125.8	TLR1	-0.507763	0
ENSG00000164114.19	MAP9	-0.305949	0
ENSG00000064042.18	LIMCH1	0.444914	0
ENSG00000138668.19	HNRNPD	0.527295	0
ENSG00000186222.5	BLOC1S4	0.730454	0
ENSG00000181982.19	CCDC149	-0.259268	0
ENSG00000163743.13	RCHY1	-0.283089	0
ENSG00000125386.16	FAM193A	0.403664	0
ENSG00000163738.18	MTHFD2L	0.296452	0
ENSG00000178163.8	ZNF518B	-0.283052	0
ENSG00000109771.16	LRP2BP	-0.309489	0
ENSG00000185477.5	GPRIN3	0.368407	0
ENSG00000185049.16	NELFA	0.419436	0
ENSG00000164031.17	DNAJB14	0.255461	0
ENSG00000109184.15	DCUN1D4	-0.391022	0
ENSG00000164066.13	INTU	-0.290579	0
ENSG00000120519.15	SLC10A7	0.274096	0
ENSG00000159788.19	RGS12	-0.285981	0
ENSG00000123933.17	MXD4	-0.350281	0
ENSG00000153130.18	SCOC	-0.462663	0
ENSG00000164056.11	SPRY1	0.390585	0
ENSG00000168214.21	RBPJ	0.287941	0
ENSG00000145220.14	LYAR	-0.332245	0
ENSG00000090989.18	EXOC1	0.463413	0
ENSG00000145428.15	RNF175	0.326771	0
ENSG00000109572.14	CLCN3	0.337763	0
ENSG00000035928.16	RFC1	0.478626	0
ENSG00000164144.16	ARFIP1	-0.369064	0
ENSG00000198301.12	SDAD1	0.411213	0
ENSG00000087266.17	SH3BP2	0.596528	0
ENSG00000198589.14	LRBA	0.391254	0
ENSG00000198189.11	HSD17B11	0.482296	0
ENSG00000197712.12	FAM114A1	0.324176	0
ENSG00000109618.13	SEPSECS	0.333006	0
ENSG00000198856.13	OSTC	-0.504487	0
ENSG00000169851.15	PCDH7	-0.406152	0
ENSG00000163069.13	SGCB	-0.289078	0
ENSG00000164117.14	FBXO8	0.305859	0
ENSG00000109475.17	RPL34	-0.329302	0
ENSG00000109321.11	AREG	-0.438673	0
ENSG00000196782.12	MAML3	0.355016	0
ENSG00000109472.14	CPE	-0.599425	0
ENSG00000151718.16	WWC2	0.374274	0
ENSG00000169762.17	TAPT1	0.287383	0
ENSG00000243449.6	C4orf48	0.271648	0
ENSG00000237765.8	FAM200B	0.286133	0
ENSG00000185818.8	NAT8L	-0.518383	0
ENSG00000109436.8	TBC1D9	0.494654	0
ENSG00000151458.12	ANKRD50	0.560067	0
ENSG00000138767.13	CNOT6L	-0.845917	0
ENSG00000174780.17	SRP72	-0.693012	0
ENSG00000019582.16	CD74	0.250955	0
ENSG00000022355.18	GABRA1	0.286789	0
ENSG00000031003.10	FAM13B	-0.448268	0
ENSG00000066583.12	ISOC1	0.320316	0
ENSG00000249437.8	NAIP	0.337844	0
ENSG00000083720.13	OXCT1	-0.474674	0
ENSG00000112977.16	DAP	0.330644	0
ENSG00000112983.18	BRD8	0.297658	0
ENSG00000113272.14	THG1L	0.325996	0
ENSG00000113441.16	LNPEP	-0.303968	0
ENSG00000113532.13	ST8SIA4	0.700226	0
ENSG00000113555.6	PCDH12	-0.46365	0
ENSG00000113583.8	C5orf15	0.308893	0
ENSG00000113597.18	TRAPPC13	-0.424669	0
ENSG00000113749.7	HRH2	-0.282059	0
ENSG00000120137.7	PANK3	0.303931	0
ENSG00000120709.11	FAM53C	-0.580409	0
ENSG00000127022.16	CANX	0.379573	0
ENSG00000127184.13	COX7C	-0.330377	0
ENSG00000131504.17	DIAPH1	-0.614613	0
ENSG00000131507.11	NDFIP1	-0.552035	0
ENSG00000131508.16	UBE2D2	-0.327918	0
ENSG00000131732.12	ZCCHC9	-0.278728	0
ENSG00000132842.14	AP3B1	-0.392157	0
ENSG00000133398.4	MED10	-0.287511	0
ENSG00000134061.5	CD180	0.475483	0
ENSG00000134982.17	APC	-0.532178	0
ENSG00000112893.10	MAN2A1	0.490121	0
ENSG00000069020.18	MAST4	-0.457056	0
ENSG00000113712.19	CSNK1A1	0.281742	0
ENSG00000113068.10	PFDN1	0.267158	0
ENSG00000113194.13	FAF2	0.374653	0
ENSG00000113269.14	RNF130	0.390886	0
ENSG00000113594.10	LIFR	0.579797	0
ENSG00000112992.18	NNT	0.480517	0
ENSG00000150712.11	MTMR12	-0.478053	0
ENSG00000113387.12	SUB1	-0.509284	0
ENSG00000113742.14	CPEB4	-0.482022	0
ENSG00000113732.9	ATP6V0E1	0.328204	0
ENSG00000072803.18	FBXW11	-0.48133	0
ENSG00000112981.5	NME5	0.282727	0
ENSG00000213585.11	VDAC1	-0.569276	0
ENSG00000119048.8	UBE2B	-0.350331	0
ENSG00000145632.15	PLK2	-0.458747	0
ENSG00000145649.8	GZMA	-0.50667	0
ENSG00000145817.17	YIPF5	-0.359705	0
ENSG00000145864.14	GABRB2	-0.39272	0
ENSG00000156427.8	FGF18	-0.329146	0
ENSG00000151422.13	FER	0.322835	0
ENSG00000152377.14	SPOCK1	-0.631735	0
ENSG00000152495.11	CAMK4	-0.315124	0
ENSG00000164190.19	NIPBL	-0.297309	0
ENSG00000153395.10	LPCAT1	-0.329024	0
ENSG00000082516.9	GEMIN5	0.31329	0
ENSG00000155508.14	CNOT8	-0.436328	0
ENSG00000145919.11	BOD1	-0.311743	0
ENSG00000160883.11	HK3	-0.420578	0
ENSG00000161013.17	MGAT4B	-0.265235	0
ENSG00000161021.13	MAML1	0.66135	0
ENSG00000164151.12	ICE1	0.417938	0
ENSG00000164176.13	EDIL3	0.638024	0
ENSG00000164180.14	TMEM161B	-0.371113	0
ENSG00000164307.13	ERAP1	-0.254916	0
ENSG00000131711.15	MAP1B	-0.666665	0
ENSG00000164327.13	RICTOR	0.354264	0
ENSG00000164331.10	ANKRA2	0.582236	0
ENSG00000164332.8	UBLCP1	0.466767	0
ENSG00000132356.11	PRKAA1	0.446141	0
ENSG00000164366.4	CCDC127	-0.267403	0
ENSG00000164463.12	CREBRF	0.504113	0
ENSG00000164576.12	SAP30L	0.286926	0
ENSG00000164609.10	SLU7	-0.252173	0
ENSG00000113013.16	HSPA9	0.384673	0
ENSG00000164902.14	PHAX	0.274484	0
ENSG00000170458.14	CD14	0.44926	0
ENSG00000171617.15	ENC1	-0.448882	0
ENSG00000171604.12	CXXC5	0.298174	0
ENSG00000044115.21	CTNNA1	0.338799	0
ENSG00000170584.11	NUDCD2	-0.414591	0
ENSG00000168685.15	IL7R	-1.05608	0
ENSG00000169230.10	PRELID1	-0.360297	0
ENSG00000169862.19	CTNND2	-0.586204	0
ENSG00000131446.17	MGAT1	0.304723	0
ENSG00000135077.9	HAVCR2	0.535408	0
ENSG00000049883.15	PTCD2	0.260468	0
ENSG00000155846.17	PPARGC1B	-0.317412	0
ENSG00000074317.11	SNCB	-0.300454	0
ENSG00000164587.13	RPS14	0.254521	0
ENSG00000177556.12	ATOX1	0.289547	0
ENSG00000145916.19	RMND5B	-0.286921	0
ENSG00000145901.16	TNIP1	0.256469	0
ENSG00000177932.7	ZNF354C	0.325502	0
ENSG00000176018.13	LYSMD3	0.282601	0
ENSG00000177058.12	SLC38A9	-0.254731	0
ENSG00000176783.15	RUFY1	0.320504	0
ENSG00000164403.15	SHROOM1	0.402182	0
ENSG00000085365.18	SCAMP1	0.764631	0
ENSG00000145687.16	SSBP2	0.407042	0
ENSG00000145675.15	PIK3R1	-0.330984	0
ENSG00000049656.14	CLPTM1L	-0.421624	0
ENSG00000164466.13	SFXN1	-0.53386	0
ENSG00000176788.9	BASP1	-0.251229	0
ENSG00000070814.22	TCOF1	0.27107	0
ENSG00000155329.12	ZCCHC10	0.338345	0
ENSG00000175745.14	NR2F1	0.263154	0
ENSG00000183258.12	DDX41	0.251374	0
ENSG00000183111.12	ARHGEF37	0.524384	0
ENSG00000039319.17	ZFYVE16	-0.547484	0
ENSG00000181904.9	C5orf24	0.397284	0
ENSG00000131844.16	MCCC2	-0.434617	0
ENSG00000198624.13	CCDC69	-0.258691	0
ENSG00000196743.9	GM2A	0.439652	0
ENSG00000145734.19	BDP1	-0.252392	0
ENSG00000158985.14	CDC42SE2	-0.427896	0
ENSG00000161011.20	SQSTM1	-0.2733	0
ENSG00000164172.20	MOCS2	0.51813	0
ENSG00000164405.11	UQCRQ	-0.434714	0
ENSG00000164291.17	ARSK	-0.449872	0
ENSG00000153015.16	CWC27	0.494682	0
ENSG00000172795.17	DCP2	0.356841	0
ENSG00000170231.16	FABP6	-0.333876	0
ENSG00000094880.11	CDC23	-0.304094	0
ENSG00000237190.4	CDKN2AIPNL	-0.387263	0
ENSG00000145723.17	GIN1	-0.505961	0
ENSG00000095015.6	MAP3K1	-0.335564	0
ENSG00000215218.4	UBE2QL1	-0.44478	0
ENSG00000152700.14	SAR1B	-0.30628	0
ENSG00000120708.17	TGFBI	0.671761	0
ENSG00000153006.16	SREK1IP1	0.625096	0
ENSG00000185305.11	ARL15	0.458377	0
ENSG00000146067.16	FAM193B	0.615096	0
ENSG00000113716.13	HMGXB3	0.270752	0
ENSG00000183775.11	KCTD16	-0.818929	0
ENSG00000206077.14	ZDHHC11B	-0.341326	0
ENSG00000010017.13	RANBP9	-0.262608	0
ENSG00000026297.16	RNASET2	0.253457	0
ENSG00000026950.17	BTN3A1	-0.308985	0
ENSG00000096092.6	TMEM14A	-0.25506	0
ENSG00000204463.13	BAG6	0.311094	0
ENSG00000204314.12	PRRT1	-0.470378	0
ENSG00000111843.14	TMEM14C	0.387222	0
ENSG00000112062.11	MAPK14	0.253695	0
ENSG00000112186.12	CAP2	-0.435258	0
ENSG00000112234.9	FBXL4	0.260644	0
ENSG00000112335.15	SNX3	-0.299457	0
ENSG00000112592.14	TBP	-0.336984	0
ENSG00000112685.14	EXOC2	-0.284952	0
ENSG00000112697.17	TMEM30A	-0.303349	0
ENSG00000028839.10	TBPL1	0.38453	0
ENSG00000189007.16	ADAT2	-0.432756	0
ENSG00000135298.14	ADGRB3	-0.460283	0
ENSG00000124562.10	SNRPC	0.278532	0
ENSG00000124766.7	SOX4	0.353762	0
ENSG00000124783.14	SSR1	-0.286655	0
ENSG00000124788.19	ATXN1	-0.527163	0
ENSG00000137185.13	ZSCAN9	-0.689972	0
ENSG00000189298.14	ZKSCAN3	0.264161	0
ENSG00000204516.10	MICB	-0.496787	0
ENSG00000135334.9	AKIRIN2	0.424572	0
ENSG00000135336.16	ORC3	-0.446381	0
ENSG00000137216.19	TMEM63B	0.699169	0
ENSG00000137275.16	RIPK1	0.534594	0
ENSG00000137331.12	IER3	0.289772	0
ENSG00000137338.5	PGBD1	-0.36557	0
ENSG00000137393.10	RNF144B	-0.287187	0
ENSG00000124491.16	F13A1	-0.368916	0
ENSG00000071242.12	RPS6KA2	-0.548047	0
ENSG00000124532.15	MRS2	0.318103	0
ENSG00000146070.17	PLA2G7	0.346019	0
ENSG00000146109.5	ABT1	-0.31967	0
ENSG00000146112.12	PPP1R18	0.425888	0
ENSG00000146197.9	SCUBE3	-0.753259	0
ENSG00000135535.17	CD164	0.449773	0
ENSG00000146352.13	CLVS2	-0.455291	0
ENSG00000156639.12	ZFAND3	-0.401594	0
ENSG00000204564.12	C6orf136	-0.331193	0
ENSG00000161904.12	LEMD2	-0.41052	0
ENSG00000012660.14	ELOVL5	-0.272434	0
ENSG00000172348.15	RCAN2	-0.747528	0
ENSG00000168438.15	CDC40	-0.419406	0
ENSG00000010704.19	HFE	-0.754065	0
ENSG00000118518.16	RNF146	-0.351898	0
ENSG00000137364.5	TPMT	0.284773	0
ENSG00000112033.14	PPARD	0.388323	0
ENSG00000180113.16	TDRD6	0.271878	0
ENSG00000123545.6	NDUFAF4	-0.495242	0
ENSG00000112305.15	SMAP1	0.762364	0
ENSG00000001561.7	ENPP4	0.322348	0
ENSG00000120438.12	TCP1	0.421406	0
ENSG00000164483.17	SAMD3	-0.520172	0
ENSG00000112303.14	VNN2	0.309547	0
ENSG00000153046.18	CDYL	-0.298437	0
ENSG00000137267.7	TUBB2A	-0.481723	0
ENSG00000031691.7	CENPQ	-0.370134	0
ENSG00000155906.19	RMND1	0.306675	0
ENSG00000079819.19	EPB41L2	0.372472	0
ENSG00000204348.10	DXO	-0.261972	0
ENSG00000204472.13	AIF1	-0.265019	0
ENSG00000124588.22	NQO2	-0.254001	0
ENSG00000095970.17	TREM2	0.437751	0
ENSG00000175048.17	ZDHHC14	-0.739184	0
ENSG00000120253.14	NUP43	0.669041	0
ENSG00000124496.12	TRERF1	0.505307	0
ENSG00000060762.19	MPC1	-0.409937	0
ENSG00000008083.14	JARID2	0.29303	0
ENSG00000168566.13	SNRNP48	-0.480996	0
ENSG00000118689.15	FOXO3	0.392389	0
ENSG00000096063.16	SRPK1	0.316332	0
ENSG00000112282.18	MED23	0.265789	0
ENSG00000135316.19	SYNCRIP	0.303992	0
ENSG00000096060.15	FKBP5	0.603464	0
ENSG00000135596.18	MICAL1	0.260697	0
ENSG00000196126.11	HLA-DRB1	0.434731	0
ENSG00000064999.15	ANKS1A	-0.322882	0
ENSG00000196376.11	SLC35F1	-0.377127	0
ENSG00000164674.17	SYTL3	-0.878959	0
ENSG00000064995.18	TAF11	-0.340837	0
ENSG00000198818.10	SFT2D1	0.285157	0
ENSG00000118432.12	CNR1	-0.458838	0
ENSG00000146425.11	DYNLT1	-0.257156	0
ENSG00000130338.13	TULP4	-0.591592	0
ENSG00000215712.11	TMEM242	0.274604	0
ENSG00000112031.16	MTRF1L	0.376054	0
ENSG00000055208.19	TAB2	-0.325734	0
ENSG00000135604.10	STX11	-0.311181	0
ENSG00000146386.8	ABRACL	-0.387357	0
ENSG00000027697.15	IFNGR1	0.340196	0
ENSG00000079950.14	STX7	0.255886	0
ENSG00000196591.12	HDAC2	-0.362183	0
ENSG00000074935.14	TUBE1	-0.257749	0
ENSG00000085377.15	PREP	-0.379123	0
ENSG00000112159.12	MDN1	-0.369718	0
ENSG00000146282.18	RARS2	-0.41839	0
ENSG00000164414.18	SLC35A1	-0.465761	0
ENSG00000065615.14	CYB5R4	0.362647	0
ENSG00000065833.9	ME1	0.361735	0
ENSG00000146242.9	TPBG	-0.260425	0
ENSG00000196586.16	MYO6	-0.500703	0
ENSG00000151917.18	BEND6	-0.299235	0
ENSG00000137269.15	LRRC1	0.291385	0
ENSG00000096401.8	CDC5L	-0.272048	0
ENSG00000112759.19	SLC29A1	0.421704	0
ENSG00000170734.12	POLH	0.25158	0
ENSG00000137161.17	CNPY3	0.363382	0
ENSG00000164663.14	USP49	0.257427	0
ENSG00000161911.11	TREML1	0.388905	0
ENSG00000124767.7	GLO1	0.337499	0
ENSG00000137288.10	UQCC2	-0.279602	0
ENSG00000204231.11	RXRB	-0.412679	0
ENSG00000240065.8	PSMB9	0.286853	0
ENSG00000204264.12	PSMB8	-0.251103	0
ENSG00000179344.16	HLA-DQB1	-0.309497	0
ENSG00000204287.14	HLA-DRA	0.490168	0
ENSG00000204386.12	NEU1	-0.433306	0
ENSG00000204389.10	HSPA1A	-0.375046	0
ENSG00000204438.11	GPANK1	-0.610999	0
ENSG00000204469.13	PRRC2A	0.425594	0
ENSG00000204536.14	CCHCR1	-0.258812	0
ENSG00000137312.15	FLOT1	-0.353975	0
ENSG00000206503.13	HLA-A	-0.509551	0
ENSG00000224531.6	SMIM13	0.518993	0
ENSG00000204713.11	TRIM27	0.298053	0
ENSG00000182952.5	HMGN4	-0.31178	0
ENSG00000112149.10	CD83	-0.917353	0
ENSG00000145990.11	GFOD1	-0.357211	0
ENSG00000170542.6	SERPINB9	-0.449616	0
ENSG00000124535.16	WRNIP1	0.332363	0
ENSG00000130340.17	SNX9	0.403092	0
ENSG00000234745.13	HLA-B	-0.422273	0
ENSG00000204520.14	MICA	-0.319111	0
ENSG00000241370.6	RPP21	0.372667	0
ENSG00000227507.3	LTB	-0.790347	0
ENSG00000235863.4	B3GALT4	-0.312834	0
ENSG00000112584.14	FAM120B	0.343184	0
ENSG00000049541.11	RFC2	0.432322	0
ENSG00000077063.11	CTTNBP2	-0.388646	0
ENSG00000085514.16	PILRA	0.307974	0
ENSG00000087077.14	TRIP6	-0.250976	0
ENSG00000021461.17	CYP3A43	-0.268213	0
ENSG00000019991.18	HGF	0.253311	0
ENSG00000105829.13	BET1	-0.382422	0
ENSG00000105835.13	NAMPT	-0.250834	0
ENSG00000105854.13	PON2	0.294596	0
ENSG00000106258.15	CYP3A5	0.30528	0
ENSG00000106299.8	WASL	-0.352135	0
ENSG00000106344.8	RBM28	-0.406635	0
ENSG00000106392.11	C1GALT1	0.338605	0
ENSG00000106399.11	RPA3	0.281118	0
ENSG00000106484.16	MEST	-0.322249	0
ENSG00000106560.11	GIMAP2	0.263817	0
ENSG00000106635.8	BCL7B	-0.516067	0
ENSG00000105939.14	ZC3HAV1	-0.349522	0
ENSG00000090266.13	NDUFB2	-0.290446	0
ENSG00000127947.16	PTPN12	0.271348	0
ENSG00000105819.14	PMPCB	0.677104	0
ENSG00000117868.17	ESYT2	-0.344173	0
ENSG00000131558.15	EXOC4	-0.330073	0
ENSG00000133606.11	MKRN1	-0.297431	0
ENSG00000136213.10	CHST12	-0.589659	0
ENSG00000136235.17	GPNMB	0.274763	0
ENSG00000136270.14	TBRG4	0.507178	0
ENSG00000136271.11	DDX56	0.255264	0
ENSG00000136286.16	MYO1G	-0.358177	0
ENSG00000105993.15	DNAJB6	-0.478647	0
ENSG00000055609.20	KMT2C	0.280039	0
ENSG00000165055.16	METTL2B	-0.447338	0
ENSG00000075223.14	SEMA3C	0.257558	0
ENSG00000075213.11	SEMA3A	0.388375	0
ENSG00000106052.13	TAX1BP1	-0.303418	0
ENSG00000105967.16	TFEC	0.553914	0
ENSG00000106605.11	BLVRA	-0.683923	0
ENSG00000008277.14	ADAM22	0.364787	0
ENSG00000105810.10	CDK6	0.359048	0
ENSG00000001629.10	ANKIB1	-0.458171	0
ENSG00000006715.16	VPS41	-0.342268	0
ENSG00000146731.11	CCT6A	0.765129	0
ENSG00000086730.17	LAT2	0.484276	0
ENSG00000152926.15	ZNF117	0.44934	0
ENSG00000155561.15	NUP205	-0.422116	0
ENSG00000184863.11	RBM33	0.263554	0
ENSG00000157259.8	GATAD1	0.591541	0
ENSG00000157954.15	WIPI2	0.289034	0
ENSG00000160993.4	ALKBH4	-0.258814	0
ENSG00000005075.15	POLR2J	-0.476078	0
ENSG00000164535.15	DAGLB	-0.459832	0
ENSG00000164548.11	TRA2A	-0.254481	0
ENSG00000164619.10	BMPER	-0.320797	0
ENSG00000164715.6	LMTK2	-0.424338	0
ENSG00000213199.8	ASIC3	0.264051	0
ENSG00000164897.14	TMUB1	0.286967	0
ENSG00000128596.17	CCDC136	-0.524353	0
ENSG00000172336.5	POP7	-0.283056	0
ENSG00000166508.18	MCM7	0.31391	0
ENSG00000168090.10	COPS6	-0.357537	0
ENSG00000169919.17	GUSB	-0.250361	0
ENSG00000106400.12	ZNHIT1	-0.415474	0
ENSG00000106638.17	TBL2	0.366269	0
ENSG00000172115.9	CYCS	-0.251828	0
ENSG00000169871.13	TRIM56	-0.499467	0
ENSG00000170632.14	ARMC10	0.299757	0
ENSG00000106524.9	ANKMY2	0.390326	0
ENSG00000170027.7	YWHAG	-0.432806	0
ENSG00000106034.18	CPED1	0.359779	0
ENSG00000106144.20	CASP2	-0.580034	0
ENSG00000122557.11	HERPUD2	-0.499276	0
ENSG00000178397.13	FAM220A	-0.386543	0
ENSG00000009950.16	MLXIPL	0.346567	0
ENSG00000179144.5	GIMAP7	-0.349897	0
ENSG00000177706.9	FAM20C	0.33685	0
ENSG00000177409.12	SAMD9L	-1.03579	0
ENSG00000146776.15	ATXN7L1	-0.251809	0
ENSG00000179562.3	GCC1	0.267685	0
ENSG00000106261.17	ZKSCAN1	-0.311023	0
ENSG00000180354.16	MTURN	0.251959	0
ENSG00000078053.17	AMPH	-0.351776	0
ENSG00000133561.15	GIMAP6	0.367442	0
ENSG00000158623.14	COPG2	-0.421174	0
ENSG00000135164.19	DMTF1	0.307733	0
ENSG00000186472.20	PCLO	-0.409896	0
ENSG00000106070.20	GRB10	0.296409	0
ENSG00000170260.9	ZNF212	-0.309238	0
ENSG00000059377.18	TBXAS1	0.697784	0
ENSG00000166448.15	TMEM130	-0.321177	0
ENSG00000189043.10	NDUFA4	-0.536066	0
ENSG00000164828.18	SUN1	-0.268586	0
ENSG00000106609.16	TMEM248	-0.304613	0
ENSG00000158321.18	AUTS2	-0.418951	0
ENSG00000240230.6	COX19	-0.350121	0
ENSG00000196247.11	ZNF107	-0.251093	0
ENSG00000136238.18	RAC1	-0.257593	0
ENSG00000105894.12	PTN	-0.264187	0
ENSG00000128573.26	FOXP2	-0.550632	0
ENSG00000091129.21	NRCAM	-0.694022	0
ENSG00000105875.14	WDR91	0.305772	0
ENSG00000197157.11	SND1	-0.332515	0
ENSG00000234444.10	ZNF736	-0.296133	0
ENSG00000198286.10	CARD11	0.259297	0
ENSG00000128609.16	NDUFA5	0.515116	0
ENSG00000127914.19	AKAP9	-0.411664	0
ENSG00000197448.14	GSTK1	0.293146	0
ENSG00000008311.16	AASS	-0.607045	0
ENSG00000197093.11	GAL3ST4	0.343782	0
ENSG00000188191.15	PRKAR1B	-0.421004	0
ENSG00000078487.17	ZCWPW1	-0.393235	0
ENSG00000174469.23	CNTNAP2	-0.264521	0
ENSG00000205060.11	SLC35B4	0.676756	0
ENSG00000205413.8	SAMD9	-0.915739	0
ENSG00000122643.22	NT5C3A	-0.2582	0
ENSG00000075618.18	FSCN1	0.491989	0
ENSG00000105887.11	MTPN	-0.306625	0
ENSG00000106278.12	PTPRZ1	-0.252516	0
ENSG00000135272.12	MDFIC	-0.302615	0
ENSG00000106153.13	CHCHD2	-0.290097	0
ENSG00000006459.11	KDM7A	0.388061	0
ENSG00000146842.17	TMEM209	-0.359126	0
ENSG00000272391.6	POM121C	-0.278231	0
ENSG00000136267.14	DGKB	0.399318	0
ENSG00000157927.17	RADIL	0.250656	0
ENSG00000048052.23	HDAC9	0.2738	0
ENSG00000173452.14	TMEM196	-0.281375	0
ENSG00000205356.10	TECPR1	0.375131	0
ENSG00000234545.8	FAM133B	0.293209	0
ENSG00000087087.20	SRRT	0.336514	0
ENSG00000263001.7	GTF2I	0.311638	0
ENSG00000157741.15	UBN2	-0.576223	0
ENSG00000261115.6	TMEM178B	-0.365832	0
ENSG00000078668.14	VDAC3	-0.347718	0
ENSG00000022567.10	SLC45A4	-0.373423	0
ENSG00000035681.9	NSMAF	0.421307	0
ENSG00000079459.13	FDFT1	-0.294985	0
ENSG00000104312.8	RIPK2	0.328385	0
ENSG00000129292.21	PHF20L1	-0.290776	0
ENSG00000104435.14	STMN2	-0.431678	0
ENSG00000104689.10	TNFRSF10A	-0.250696	0
ENSG00000104722.14	NEFM	-0.343406	0
ENSG00000120896.13	SORBS3	-0.353969	0
ENSG00000132294.15	EFR3A	0.320915	0
ENSG00000137574.11	TGS1	-0.329625	0
ENSG00000137575.12	SDCBP	0.264129	0
ENSG00000129422.14	MTUS1	0.47476	0
ENSG00000067167.8	TRAM1	-0.271021	0
ENSG00000066777.9	ARFGEF1	0.338827	0
ENSG00000105339.11	DENND3	-0.281868	0
ENSG00000147443.13	DOK2	-0.359222	0
ENSG00000147488.11	ST18	-0.315605	0
ENSG00000147601.15	TERF1	-0.262692	0
ENSG00000147642.17	SYBU	-0.399086	0
ENSG00000147684.10	NDUFB9	-0.313009	0
ENSG00000155189.12	AGPAT5	0.329564	0
ENSG00000156482.11	RPL30	-0.273685	0
ENSG00000156735.11	BAG4	0.337233	0
ENSG00000156787.17	TBC1D31	0.301843	0
ENSG00000164758.7	MED30	0.321972	0
ENSG00000164808.17	SPIDR	-0.349806	0
ENSG00000164823.11	OSGIN2	0.252488	0
ENSG00000164919.11	COX6C	-0.401497	0
ENSG00000164983.8	TMEM65	0.344138	0
ENSG00000167700.9	MFSD3	-0.312841	0
ENSG00000187954.13	CYHR1	0.357457	0
ENSG00000168481.9	LGI3	-0.376561	0
ENSG00000158941.16	CCAR2	-0.324727	0
ENSG00000147679.12	UTP23	0.419181	0
ENSG00000173273.16	TNKS	0.291989	0
ENSG00000092964.18	DPYSL2	-0.294409	0
ENSG00000175606.11	TMEM70	-0.257529	0
ENSG00000168453.16	HR	0.265483	0
ENSG00000178685.14	PARP10	-0.809444	0
ENSG00000147457.14	CHMP7	0.473524	0
ENSG00000104763.20	ASAH1	-0.339686	0
ENSG00000175895.4	PLEKHF2	0.443551	0
ENSG00000178896.9	EXOSC4	-0.312855	0
ENSG00000120885.22	CLU	-0.370024	0
ENSG00000179388.9	EGR3	-0.407272	0
ENSG00000168490.14	PHYHIP	-0.268831	0
ENSG00000170873.19	MTSS1	-0.448192	0
ENSG00000184489.13	PTP4A3	-0.266088	0
ENSG00000185803.12	SLC52A2	0.479303	0
ENSG00000183779.7	ZNF703	0.686636	0
ENSG00000176853.16	FAM91A1	-0.335816	0
ENSG00000155096.14	AZIN1	-0.403646	0
ENSG00000187840.5	EIF4EBP1	0.282349	0
ENSG00000176956.13	LY6H	-0.388657	0
ENSG00000164941.14	INTS8	0.550256	0
ENSG00000214954.8	LRRC69	-0.607509	0
ENSG00000147316.13	MCPH1	0.545549	0
ENSG00000164733.22	CTSB	0.382196	0
ENSG00000120899.18	PTK2B	0.328321	0
ENSG00000147669.11	POLR2K	-0.758787	0
ENSG00000197858.11	GPAA1	0.288181	0
ENSG00000132549.19	VPS13B	-0.471018	0
ENSG00000047249.18	ATP6V1H	-0.401504	0
ENSG00000198576.4	ARC	-0.298722	0
ENSG00000198791.12	CNOT7	-0.36733	0
ENSG00000066827.16	ZFAT	-0.266498	0
ENSG00000064313.12	TAF2	-0.274272	0
ENSG00000184156.17	KCNQ3	0.270686	0
ENSG00000155097.12	ATP6V1C1	-0.259375	0
ENSG00000156170.13	NDUFAF6	0.305274	0
ENSG00000204839.9	MROH6	0.317557	0
ENSG00000008513.16	ST3GAL1	-0.639713	0
ENSG00000221869.5	CEBPD	-0.431453	0
ENSG00000185189.18	NRBP2	-0.516397	0
ENSG00000171316.12	CHD7	-0.288896	0
ENSG00000167632.18	TRAPPC9	0.323817	0
ENSG00000104341.17	LAPTM4B	-0.657608	0
ENSG00000183309.12	ZNF623	0.555776	0
ENSG00000234616.9	JRK	-0.271174	0
ENSG00000184672.12	RALYL	-0.275746	0
ENSG00000185697.16	MYBL1	-0.291445	0
ENSG00000169499.15	PLEKHA2	-0.357118	0
ENSG00000175445.17	LPL	0.47055	0
ENSG00000197892.13	KIF13B	0.484055	0
ENSG00000277586.4	NEFL	-0.526956	0
ENSG00000095303.17	PTGS1	-0.254455	0
ENSG00000086065.14	CHMP5	-0.253989	0
ENSG00000107020.10	PLGRKT	-0.741088	0
ENSG00000107290.14	SETX	0.474465	0
ENSG00000119431.9	HDHD3	-0.364146	0
ENSG00000122733.12	PHF24	-0.300197	0
ENSG00000130222.11	GADD45G	0.294834	0
ENSG00000130558.20	OLFM1	-0.3612	0
ENSG00000135018.14	UBQLN1	-0.359432	0
ENSG00000135052.16	GOLM1	0.257828	0
ENSG00000136874.11	STX17	-0.325491	0
ENSG00000136928.7	GABBR2	-0.257713	0
ENSG00000136950.13	ARPC5L	-0.415752	0
ENSG00000137075.18	RNF38	0.289793	0
ENSG00000023318.8	ERP44	0.421851	0
ENSG00000107331.17	ABCA2	-0.281897	0
ENSG00000165219.22	GAPVD1	-0.469332	0
ENSG00000147854.17	UHRF2	0.300338	0
ENSG00000148053.17	NTRK2	-0.277059	0
ENSG00000048828.17	FAM120A	-0.275692	0
ENSG00000148331.12	ASB6	0.279071	0
ENSG00000148334.16	PTGES2	-0.677129	0
ENSG00000148399.13	DPH7	-0.400205	0
ENSG00000148219.18	ASTN2	-0.327461	0
ENSG00000165684.4	SNAPC4	0.256009	0
ENSG00000148356.15	LRSAM1	-0.385757	0
ENSG00000080503.24	SMARCA2	0.436937	0
ENSG00000168795.5	ZBTB5	0.271346	0
ENSG00000106853.20	PTGR1	-0.40854	0
ENSG00000122729.19	ACO1	0.339897	0
ENSG00000125485.17	DDX31	0.278511	0
ENSG00000130559.19	CAMSAP1	0.515815	0
ENSG00000137076.21	TLN1	0.509647	0
ENSG00000136878.14	USP20	0.367602	0
ENSG00000148303.17	RPL7A	0.284029	0
ENSG00000095321.18	CRAT	0.263206	0
ENSG00000177125.5	ZBTB34	0.638056	0
ENSG00000107164.16	FUBP3	0.291629	0
ENSG00000147905.18	ZCCHC7	0.336504	0
ENSG00000159069.14	FBXW5	-0.423885	0
ENSG00000159884.12	CCDC107	-0.436831	0
ENSG00000182752.10	PAPPA	-0.378911	0
ENSG00000198467.16	TPM2	0.720147	0
ENSG00000120159.13	CAAP1	-0.312819	0
ENSG00000135049.16	AGTPBP1	-0.258986	0
ENSG00000187764.12	SEMA4D	0.380865	0
ENSG00000188229.6	TUBB4B	-0.549	0
ENSG00000164978.18	NUDT2	0.437368	0
ENSG00000148358.20	GPR107	0.465638	0
ENSG00000176884.16	GRIN1	0.356968	0
ENSG00000165119.21	HNRNPK	0.281254	0
ENSG00000107175.12	CREB3	-0.388115	0
ENSG00000106868.17	SUSD1	0.291866	0
ENSG00000187239.17	FNBP1	-0.308872	0
ENSG00000186350.12	RXRA	0.344	0
ENSG00000197694.18	SPTAN1	-0.475095	0
ENSG00000196363.10	WDR5	0.411293	0
ENSG00000165661.17	QSOX2	0.258193	0
ENSG00000198642.7	KLHL9	-0.583971	0
ENSG00000126883.17	NUP214	0.453796	0
ENSG00000147853.17	AK3	-0.424776	0
ENSG00000196873.16	CBWD3	-0.31116	0
ENSG00000197355.11	UAP1L1	0.264066	0
ENSG00000137145.21	DENND4C	0.397873	0
ENSG00000197958.13	RPL12	-0.434238	0
ENSG00000107317.13	PTGDS	-0.638309	0
ENSG00000169692.13	AGPAT2	-0.351152	0
ENSG00000148384.14	INPP5E	0.575963	0
ENSG00000187796.15	CARD9	-0.461176	0
ENSG00000213221.5	DNLZ	0.275304	0
ENSG00000130560.9	UBAC1	0.266506	0
ENSG00000085265.11	FCN1	-0.320405	0
ENSG00000130635.16	COL5A1	0.264086	0
ENSG00000148300.12	REXO4	0.289424	0
ENSG00000148290.10	SURF1	0.438699	0
ENSG00000148296.7	SURF6	0.469081	0
ENSG00000125484.12	GTF3C4	0.283114	0
ENSG00000196358.11	NTNG2	-0.303596	0
ENSG00000095319.14	NUP188	0.501702	0
ENSG00000167118.11	URM1	-0.645627	0
ENSG00000136895.19	GARNL3	0.308037	0
ENSG00000119414.12	PPP6C	-0.260186	0
ENSG00000148180.21	GSN	0.601972	0
ENSG00000119396.11	RAB14	-0.402129	0
ENSG00000119397.18	CNTRL	0.389771	0
ENSG00000136888.8	ATP6V1G1	-0.299421	0
ENSG00000148229.13	POLE3	0.517232	0
ENSG00000148158.17	SNX30	0.276285	0
ENSG00000148154.10	UGCG	0.256237	0
ENSG00000136810.13	TXN	-0.293751	0
ENSG00000136826.15	KLF4	-0.28449	0
ENSG00000106701.13	FSD1L	0.268704	0
ENSG00000070214.16	SLC44A1	-0.251647	0
ENSG00000136783.10	NIPSNAP3A	-0.332419	0
ENSG00000136936.11	XPA	0.342296	0
ENSG00000131669.10	NINJ1	0.49356	0
ENSG00000157303.11	SUSD3	0.361577	0
ENSG00000147874.11	HAUS6	-0.29954	0
ENSG00000155876.6	RRAGA	-0.310832	0
ENSG00000183354.12	KIAA2026	0.371184	0
ENSG00000096968.14	JAK2	0.311966	0
ENSG00000120158.12	RCL1	0.282187	0
ENSG00000212864.3	RNF208	0.394722	0
ENSG00000154330.13	PGM5	0.326145	0
ENSG00000137055.15	PLAA	0.352732	0
ENSG00000215187.12	FAM166B	-0.337139	0
ENSG00000168913.7	ENHO	0.396483	0
ENSG00000078589.13	P2RY10	-0.515525	0
ENSG00000090776.6	EFNB1	0.535603	0
ENSG00000101940.18	WDR13	-0.43656	0
ENSG00000102078.16	SLC25A14	0.26061	0
ENSG00000102218.6	RP2	0.264472	0
ENSG00000102309.15	PIN4	-0.332207	0
ENSG00000102316.17	MAGED2	-0.369904	0
ENSG00000125676.20	THOC2	0.296392	0
ENSG00000126767.18	ELK1	-0.257613	0
ENSG00000101901.12	ALG13	0.309274	0
ENSG00000130741.11	EIF2S3	0.41209	0
ENSG00000165194.15	PCDH19	-0.261659	0
ENSG00000011201.12	ANOS1	0.263044	0
ENSG00000067842.17	ATP2B3	0.342631	0
ENSG00000102225.16	CDK16	-0.329748	0
ENSG00000147123.11	NDUFB11	-0.554394	0
ENSG00000147133.16	TAF1	-0.326183	0
ENSG00000147140.17	NONO	0.260179	0
ENSG00000147180.17	ZNF711	-0.378167	0
ENSG00000133138.20	TBC1D8B	0.2808	0
ENSG00000147251.16	DOCK11	0.366102	0
ENSG00000155959.12	VBP1	-0.588976	0
ENSG00000156298.13	TSPAN7	-0.592454	0
ENSG00000156504.16	FAM122B	-0.26328	0
ENSG00000047648.23	ARHGAP6	-0.360629	0
ENSG00000005889.16	ZFX	0.530049	0
ENSG00000171155.8	C1GALT1C1	-0.447134	0
ENSG00000169446.6	MMGT1	0.357791	0
ENSG00000171100.15	MTM1	-0.285244	0
ENSG00000010671.16	BTK	-0.315896	0
ENSG00000125355.16	TMEM255A	0.285449	0
ENSG00000147130.14	ZMYM3	-0.314757	0
ENSG00000157514.16	TSC22D3	-0.802777	0
ENSG00000018610.15	CXorf56	-0.370082	0
ENSG00000180879.14	SSR4	-0.453982	0
ENSG00000072501.19	SMC1A	0.719035	0
ENSG00000172943.20	PHF8	0.434835	0
ENSG00000184867.14	ARMCX2	0.589331	0
ENSG00000182287.15	AP1S2	-0.607321	0
ENSG00000184785.6	SMIM10	-0.2699	0
ENSG00000182518.13	FAM104B	0.338885	0
ENSG00000182916.8	TCEAL7	-0.258975	0
ENSG00000184515.11	BEX5	-0.610344	0
ENSG00000158290.19	CUL4B	0.319028	0
ENSG00000101977.21	MCF2	0.260602	0
ENSG00000068366.20	ACSL4	0.250161	0
ENSG00000102401.20	ARMCX3	-0.556637	0
ENSG00000187601.5	MAGEH1	-0.310084	0
ENSG00000126012.12	KDM5C	0.259139	0
ENSG00000196632.10	WNK3	-0.311788	0
ENSG00000196440.11	ARMCX4	-0.253513	0
ENSG00000198223.17	CSF2RA	-0.345594	0
ENSG00000122122.10	SASH3	0.527943	0
ENSG00000196459.14	TRAPPC2	0.548318	0
ENSG00000147065.17	MSN	0.556157	0
ENSG00000123562.18	MORF4L2	-0.257568	0
ENSG00000198910.14	L1CAM	-0.271432	0
ENSG00000198883.12	PNMA5	0.261889	0
ENSG00000160211.19	G6PD	0.467178	0
ENSG00000102032.13	RENBP	0.740503	0
ENSG00000102030.16	NAA10	-0.425956	0
ENSG00000147383.11	NSDHL	-0.446089	0
ENSG00000101928.13	MOSPD1	-0.54071	0
ENSG00000101882.10	NKAP	-0.337596	0
ENSG00000125352.6	RNF113A	0.251138	0
ENSG00000131724.11	IL13RA1	0.591993	0
ENSG00000133142.18	TCEAL4	0.25986	0
ENSG00000204065.3	TCEAL5	-0.332928	0
ENSG00000133169.6	BEX1	-0.758509	0
ENSG00000166432.15	ZMAT1	-0.370598	0
ENSG00000155008.15	APOOL	-0.263603	0
ENSG00000165288.11	BRWD3	-0.257945	0
ENSG00000078596.11	ITM2A	-0.472932	0
ENSG00000102144.15	PGK1	-0.349324	0
ENSG00000102383.14	ZDHHC15	0.285089	0
ENSG00000094841.14	UPRT	0.356017	0
ENSG00000186462.9	NAP1L2	-0.327064	0
ENSG00000155659.15	VSIG4	0.400388	0
ENSG00000158526.8	TSR2	0.383352	0
ENSG00000015285.11	WAS	-0.428866	0
ENSG00000069509.6	FUNDC1	0.451225	0
ENSG00000182220.15	ATP6AP2	-0.253677	0
ENSG00000198814.13	GK	-0.362527	0
ENSG00000067992.16	PDK3	-0.482654	0
ENSG00000184831.14	APOO	-0.443607	0
ENSG00000130066.16	SAT1	-0.823779	0
ENSG00000102172.16	SMS	0.448961	0
ENSG00000177189.14	RPS6KA3	0.395245	0
ENSG00000173674.11	EIF1AX	0.323071	0
ENSG00000184368.16	MAP7D2	-0.490463	0
ENSG00000147010.18	SH3KBP1	-0.576658	0
ENSG00000047634.15	SCML1	0.457359	0
ENSG00000169895.6	SYAP1	-0.336905	0
ENSG00000196664.5	TLR7	0.388219	0
ENSG00000169100.14	SLC25A6	0.301369	0
ENSG00000182378.15	PLCXD1	0.305789	0
ENSG00000183837.9	PNMA3	0.300938	0
ENSG00000147144.13	CCDC120	0.254291	0
ENSG00000012817.16	KDM5D	-0.446951	0
ENSG00000067048.17	DDX3Y	-0.370082	0

[truncated: 3 more sheets: DE_Ast, DE_Opc, DE_Oli]
