# Supplementary material for: Single-nucleus RNA velocity reveals critical synaptic and cell-cycle dysregulations in neuropathologically confirmed Alzheimer’s disease
Source: Sci Rep. 2024 Mar 27;14:7269. doi: 10.1038/s41598-024-57918-x (PMC10973452; doi:10.1038/s41598-024-57918-x)
Supplement: Supplementary file 3 — Supplementary Table 2. [file 41598_2024_57918_MOESM3_ESM.xlsx]

## Sheet: Content
	Table of Contents	Description
	Synaptic genes	List of genes associated with the 5 synaptic terms in Figure 2C
	DV_Ex	All significant GO Biological Processes associated with differential velocity genes in excitatory neurons (Figure 2C)
	DV_In	All significant GO Biological Processes associated with differential velocity genes in inhibitory neurons (Figure 2C)
	DV_Ast	All significant GO Biological Processes associated with differential velocity genes in astrocytes (Figure 2C)
	DV_Mic	All significant GO Biological Processes associated with differential velocity genes in microglia (Figure 2C)
	DV_Oli	All significant GO Biological Processes associated with differential velocity genes in oligodendrocytes (Figure 2C)
	DV_Opc	All significant GO Biological Processes associated with differential velocity genes in oligodendrocyte progenitor cells (Figure 2C)
	DE_Ex	All significant GO Biological Processes associated with differentially expressed genes in excitatory neurons (Figure 2C)
	DE_In	All significant GO Biological Processes associated with differentially expressed genes in inhibitory neurons (Figure 2C)
	DE_Ast	All significant GO Biological Processes associated with differentially expressed genes in astrocytes (Figure 2C)
	DE_Mic	All significant GO Biological Processes associated with differentially expressed genes in microglia (Figure 2C)
	DE_Oli	All significant GO Biological Processes associated with differential expressed genes in oligodendrocytes (Figure 2C)
	DE_Opc	All significant GO Biological Processes associated with differentially expressed genes in oligodendrocyte progenitor cells (Figure 2C)

## Sheet: Synaptic genes
List of genes associated with the five synaptic terms in Figure 2C
Excitatory Neurons					Inhibitory Neurons					Astrocytes
Genes	U-statistic	logFC			Genes	U-statistic	logFC			Genes	U-statistic	logFC
CLSTN2	1.80159e+08	0.351228			GRID2	9169033	0.286262			DSCAM	1316983	0.42276
CTNNA2	1.46528e+08	0.661966			NLGN1	9.38274e+06	0.581992			EPHB1	832754	-0.317536
FRMPD4	187693790	1.23375			NRXN1	1.09689e+07	2.12651			GPM6A	1225266	0.357729
GRID2	1.61045e+08	0.612078			PCLO	11686819	0.423564			IL1RAPL1	1251493	-1.29853
IL1RAPL1	1.6192e+08	0.690954			PTPRD	8332424	3.59862			LRRC4C	1755140	0.742385
NLGN1	148214952	0.371511								NRXN1	1606083	2.89691
NRXN1	1.78148e+08	2.70907								PDZRN3	1657049	0.322941
PTPRD	122311790	-0.899851								PTPRD	1241093	1.40784
										ROBO2	1344732	-0.317131
Microglia					Oligodendrcoytes					Oligodendrocyte Precursor Cells
Genes	U-statistic	logFC			Genes	U-statistic	logFC			Genes	U-statistic	logFC
GRID2	346459	0.748477			GRID2	38854752	0.65469			GPHN	1032571	0.541885
IL1RAPL1	268377	8.19295			IL1RAPL1	3.80732e+07	7.77224			IL1RAPL1	891086	1.63286
NLGN1	294615	0.296363			NLGN1	3.82582e+07	0.754071			NLGN1	888300	2.29929
NRXN1	407846	1.65616			PTPRD	29385918	0.398268			NRXN1	1137750	5.28361
PTPRD	241329	1.95731								PTPRD	649595	2.89467
SYNDIG1	223124	1.47505

## Sheet: DV_Ex
Term	Overlap	Adjusted.P.value	Combined.Score	Genes
regulation of voltage-gated sodium channel activity (GO:1905150)	3/5	0.000170747	2954.95	FGF14;FGF13;FGF12
regulation of synapse structural plasticity (GO:0051823)	2/5	0.00855893	790.463	FRMPD4;CTNNA2
postsynaptic density protein 95 clustering (GO:0097119)	2/5	0.00855893	790.463	NLGN1;NRXN1
positive regulation of synapse assembly (GO:0051965)	6/28	4.73849e-06	752.538	PTPRD;NLGN1;GRID2;CLSTN2;NRXN1;IL1RAPL1
presynaptic membrane assembly (GO:0097105)	3/10	0.00125925	681.692	PTPRD;NLGN1;IL1RAPL1
presynaptic membrane organization (GO:0097090)	3/11	0.0015508	578.344	PTPRD;NLGN1;IL1RAPL1
positive regulation of excitatory postsynaptic potential (GO:2000463)	4/18	0.000256426	539.515	RIMS2;RIMS1;NLGN1;NRXN1
presynapse assembly (GO:0099054)	4/18	0.000256426	539.515	PTPRD;NLGN1;PCLO;IL1RAPL1
protein localization to synapse (GO:0035418)	3/12	0.00182675	499.544	NLGN1;PCLO;NRXN1
calcium ion-regulated exocytosis of neurotransmitter (GO:0048791)	3/12	0.00182675	499.544	RIMS2;RIMS1;SYT1
regulation of synapse assembly (GO:0051963)	7/47	4.73849e-06	487.673	ROBO2;PTPRD;NLGN1;GRID2;CLSTN2;NRXN1;IL1RAPL1
positive regulation of cell communication (GO:0010647)	5/28	8.08287e-05	468.983	RIMS2;RIMS1;CLSTN2;SYT1;GRIK2
modulation of chemical synaptic transmission (GO:0050804)	11/109	1.56859e-07	414.799	RIMS2;RIMS1;GRID2;NLGN1;CLSTN2;SYT1;CACNA1B;GRIK2;SYN3;DLGAP2;DGKI
neurotransmitter secretion (GO:0007269)	6/44	4.01664e-05	364.654	RIMS2;RIMS1;PCLO;SYT1;NRXN1;SYN3
positive regulation of cell junction assembly (GO:1901890)	7/57	1.21729e-05	359.283	PTPRD;CNTNAP2;GRID2;NLGN1;CLSTN2;NRXN1;IL1RAPL1
positive regulation of nervous system development (GO:0051962)	6/45	4.22549e-05	351.952	PTPRD;NLGN1;GRID2;CLSTN2;NRXN1;IL1RAPL1
positive regulation of synaptic transmission (GO:0050806)	8/73	4.73849e-06	342.359	RIMS2;SLC24A2;RIMS1;NLGN1;CLSTN2;SYT1;NRXN1;GRIK2
neuron cell-cell adhesion (GO:0007158)	3/16	0.00395203	313.269	NLGN1;NRXN1;NCAM2
glutamate receptor signaling pathway (GO:0007215)	5/37	0.000247395	301.738	GRID2;GNAQ;GRIK2;PLCB1;GRIA4
positive regulation of signaling (GO:0023056)	5/38	0.000256426	289.366	RIMS2;RIMS1;CLSTN2;SYT1;GRIK2
positive regulation of dendrite extension (GO:1903861)	3/17	0.00465637	284.634	RIMS2;RIMS1;SYT1
modulation of excitatory postsynaptic potential (GO:0098815)	4/27	0.0011344	282.398	RIMS2;RIMS1;NLGN1;NRXN1
regulation of sodium ion transmembrane transporter activity (GO:2000649)	5/40	0.000300747	266.999	FGF14;DMD;FGF13;UTRN;FGF12
synapse assembly (GO:0007416)	7/69	3.95267e-05	265.586	GPM6A;GRID2;NLGN1;DSCAM;NRXN1;FGF13;ADGRL3
regulation of dendrite extension (GO:1903859)	3/18	0.00529593	260.182	RIMS2;RIMS1;SYT1
heterophilic cell-cell adhesion via plasma membrane cell adhesion molecules (GO:0007157)	5/42	0.00036799	247.346	PTPRD;NLGN1;TENM2;GRID2;IL1RAPL1
regulation of cation transmembrane transport (GO:1904062)	4/30	0.0015508	239.513	DPP10;DPP6;KCNIP4;FGF12
regulation of synaptic vesicle exocytosis (GO:2000300)	3/19	0.0057144	239.089	RIMS2;RIMS1;NLGN1
postsynaptic membrane organization (GO:0001941)	3/19	0.0057144	239.089	NLGN1;NRXN1;GPHN
signal release from synapse (GO:0099643)	5/43	0.000396956	238.393	RIMS1;PCLO;SYT1;NRXN1;SYN3
cell-cell adhesion via plasma-membrane adhesion molecules (GO:0098742)	11/170	4.73849e-06	201.453	PTPRD;PTPRT;ROBO2;TENM2;GRID2;NLGN1;DSCAM;IL1RAPL1;UNC5D;CDH18;ADGRL3
cell junction assembly (GO:0034329)	8/102	3.95267e-05	200.669	GPM6A;NLGN1;DSCAM;CTNND2;NRXN1;PKP4;CDH18;ADGRL3
regulation of trans-synaptic signaling (GO:0099177)	4/35	0.00241349	188.395	NLGN1;GRID2;CACNA1B;GRIK2
dendrite morphogenesis (GO:0048813)	4/36	0.00255533	180.316	MAP2;CTNND2;PHACTR1;CTNNA2
membrane assembly (GO:0071709)	4/36	0.00255533	180.316	PTPRD;NLGN1;NRXN1;IL1RAPL1
regulation of release of sequestered calcium ion into cytosol by sarcoplasmic reticulum (GO:0010880)	3/23	0.00872667	177.761	PDE4D;AKAP6;DMD
regulation of cation channel activity (GO:2001257)	7/89	0.000133161	177.029	NLGN1;FGF14;PDE4D;DMD;FGF13;FGF12;GRIA4
regulation of exocytosis (GO:0017157)	5/52	0.000981134	176.954	RIMS2;SYT1;IL1RAPL1;CADPS;STXBP5L
positive regulation of cell projection organization (GO:0031346)	8/117	8.08287e-05	160.621	PTPRD;ROBO2;GRIP1;CAMK1D;NTRK3;MAGI2;IL1RAPL1;ZNF804A
synaptic vesicle exocytosis (GO:0016079)	4/40	0.00378223	153.039	RIMS2;RIMS1;PCLO;SYT1
chemical synaptic transmission (GO:0007268)	14/306	4.73849e-06	143.018	GABRB1;GRID2;NLGN1;SYT1;KCND2;NRXN1;CACNA1B;GRIK2;SYN3;RIMS1;SYPL1;ERC2;DLGAP2;GRIA4
synapse organization (GO:0050808)	8/126	0.000132217	142.244	PTPRD;GPM6A;NLGN1;DSCAM;CTNND2;NRXN1;GPHN;ADGRL3
action potential (GO:0001508)	4/45	0.00531208	127.341	KCND2;GNAQ;AKAP6;DMD
regulation of synaptic transmission, glutamatergic (GO:0051966)	4/46	0.00565686	123.036	NLGN1;SYT1;NRXN1;DGKI
neuron migration (GO:0001764)	4/50	0.00714961	107.949	GPM6A;AUTS2;FGF13;ADGRL3
nervous system development (GO:0007399)	16/447	6.49069e-06	105.429	ROBO2;GPM6A;ARNT2;RBFOX1;NLGN1;DSCAM;MYT1L;NRXN1;LSAMP;EFNA5;KALRN;ACVR1C;ERBB4;FGF13;FGF12;ADGRL3
positive regulation of developmental growth (GO:0048639)	4/52	0.00801007	101.486	RIMS2;RIMS1;SYT1;PLCB1
regulation of potassium ion transmembrane transport (GO:1901379)	4/54	0.00872667	95.6173	DPP10;DPP6;KCNIP4;AKAP6
neuron development (GO:0048666)	7/143	0.00155274	81.1162	GPM6A;CNTNAP2;TENM2;NLGN1;ATP8A2;MYT1L;MAP2
generation of neurons (GO:0048699)	8/202	0.00182675	63.6524	PTPRD;GPM6A;AUTS2;MYT1L;IL1RAPL1;SMARCA1;FGF13;ADGRL3
anterograde trans-synaptic signaling (GO:0098916)	9/244	0.00132718	62.6118	GABRB1;NLGN1;SYPL1;SYT1;KCND2;NRXN1;CACNA1B;GRIK2;GRIA4
neuron projection morphogenesis (GO:0048812)	6/140	0.00714961	56.0935	GPM6A;CNTNAP2;NLGN1;MAP2;CTNND2;CTNNA2
brain development (GO:0007420)	6/150	0.00920059	49.7732	ROBO2;CNTNAP2;ARNT2;CTNNA2;SMARCA1;ADGRL3
protein localization to membrane (GO:0072657)	7/195	0.00704492	47.2204	DPP10;DPP6;NLGN1;NRXN1;MAGI2;KCNIP4;FGF13
axonogenesis (GO:0007409)	8/240	0.00499359	46.6103	ROBO2;HSP90AA1;DSCAM;AUTS2;NRXN1;UNC5D;CTNNA2;EFNA5

## Sheet: DV_In
Term	Overlap	Adjusted.P.value	Combined.Score	Genes
postsynaptic density protein 95 clustering (GO:0097119)	2/5	0.00736403	1111.23	NLGN1;NRXN1
retinal ganglion cell axon guidance (GO:0031290)	2/6	0.00908297	792.969	ROBO2;SLIT2
imitative learning (GO:0098596)	2/6	0.00908297	792.969	CNTNAP2;NRXN1
presynaptic active zone organization (GO:1990709)	2/6	0.00908297	792.969	PCLO;ERC2
vocal learning (GO:0042297)	2/6	0.00908297	792.969	CNTNAP2;NRXN1
protein localization to synapse (GO:0035418)	3/12	0.0016162	712.687	NLGN1;PCLO;NRXN1
neuron cell-cell adhesion (GO:0007158)	3/16	0.00324319	450.236	NLGN1;NRXN1;NCAM2
positive regulation of synapse assembly (GO:0051965)	4/28	0.00123408	388.606	PTPRD;NLGN1;GRID2;NRXN1
positive regulation of excitatory postsynaptic potential (GO:2000463)	3/18	0.00390936	375.186	RIMS2;NLGN1;NRXN1
presynapse assembly (GO:0099054)	3/18	0.00390936	375.186	PTPRD;NLGN1;PCLO
regulation of cation transmembrane transport (GO:1904062)	4/30	0.00134101	349.733	DPP10;DPP6;KCNIP4;FGF12
neurotransmitter secretion (GO:0007269)	5/44	0.000536671	339.488	RIMS2;PCLO;SYT1;NRXN1;SYN3
regulation of potassium ion transport (GO:0043266)	4/31	0.00140591	332.688	DPP10;DPP6;KCNIP4;ANK2
regulation of synapse assembly (GO:0051963)	5/47	0.00062416	306.983	ROBO2;PTPRD;NLGN1;GRID2;NRXN1
regulation of release of sequestered calcium ion into cytosol by sarcoplasmic reticulum (GO:0010880)	3/23	0.00684319	258.299	PDE4D;AKAP6;ANK2
positive regulation of synaptic transmission (GO:0050806)	6/73	0.000536671	246.793	RIMS2;SLC24A2;NLGN1;GRIN2A;SYT1;NRXN1
positive regulation of cell junction assembly (GO:1901890)	5/57	0.00122777	228.655	PTPRD;CNTNAP2;GRID2;NLGN1;NRXN1
cAMP-mediated signaling (GO:0019933)	3/25	0.007581	227.768	RIMS2;PDE4D;AKAP6
modulation of excitatory postsynaptic potential (GO:0098815)	3/27	0.00908297	202.858	RIMS2;NLGN1;NRXN1
signal release from synapse (GO:0099643)	4/43	0.00324319	202.461	PCLO;SYT1;NRXN1;SYN3
receptor clustering (GO:0043113)	3/28	0.00908297	192.065	NLGN1;NRXN1;MAGI2
positive regulation of nervous system development (GO:0051962)	4/45	0.00360352	188.957	PTPRD;NLGN1;GRID2;NRXN1
positive regulation of cell projection organization (GO:0031346)	7/117	0.000536671	174.907	PTPRD;ROBO2;TIAM1;CAMK1D;MAGI2;ZNF804A;SLIT2
synapse assembly (GO:0007416)	5/69	0.0016162	170.506	GPM6A;GRID2;NLGN1;DSCAM;NRXN1
regulation of axonogenesis (GO:0050770)	4/51	0.0049605	156.181	ROBO2;TIAM1;SLIT2;RTN4
regulation of exocytosis (GO:0017157)	4/52	0.00514726	151.621	RIMS2;SYT1;CADPS;STXBP5L
cell junction assembly (GO:0034329)	6/102	0.00126312	146.581	GPM6A;NLGN1;DSCAM;CTNND2;NRXN1;CDH18
regulation of potassium ion transmembrane transport (GO:1901379)	4/54	0.00560758	143.123	DPP10;DPP6;KCNIP4;AKAP6
cell-cell adhesion via plasma-membrane adhesion molecules (GO:0098742)	8/170	0.000536671	135.679	PTPRD;PTPRT;ROBO2;GRID2;NLGN1;DSCAM;UNC5D;CDH18
modulation of chemical synaptic transmission (GO:0050804)	6/109	0.00142023	131.963	RIMS2;GRID2;NLGN1;MCTP1;SYT1;SYN3
negative regulation of cell migration (GO:0030336)	7/144	0.00117666	125.449	PTPRT;MCTP1;ACVR1C;DLC1;MAGI2;PTPRK;SLIT2
regulation of secretion by cell (GO:1903530)	4/59	0.00684319	124.95	RIMS2;MCTP1;SYT1;STXBP5L
negative regulation of cell motility (GO:2000146)	6/114	0.0016162	122.87	PTPRT;MCTP1;DLC1;MAGI2;PTPRK;SLIT2
nervous system development (GO:0007399)	14/447	5.37217e-05	120.893	ROBO2;GPM6A;NLGN1;DSCAM;MYT1L;NRXN1;LSAMP;LDB2;EFNA5;KALRN;ATXN1;ACVR1C;ERBB4;FGF12
regulation of cation channel activity (GO:2001257)	5/89	0.00389564	114.705	NLGN1;GRIN2A;PDE4D;ANK2;FGF12
synapse organization (GO:0050808)	6/126	0.00246532	104.637	PTPRD;GPM6A;NLGN1;DSCAM;CTNND2;NRXN1
protein localization to membrane (GO:0072657)	7/195	0.00322316	75.9403	DPP10;DPP6;NLGN1;NRXN1;MAGI2;KCNIP4;ANK2
axonogenesis (GO:0007409)	7/240	0.00684319	53.0278	ROBO2;HSP90AA1;DSCAM;NRXN1;UNC5D;SLIT2;EFNA5
chemical synaptic transmission (GO:0007268)	8/306	0.00560758	49.3995	GRIN2A;GRID2;NLGN1;SYPL1;SYT1;NRXN1;ERC2;SYN3
regulation of cell migration (GO:0030334)	9/408	0.00684319	40.1856	PTPRT;TIAM1;MCTP1;ERBB4;DLC1;MAGI2;LDB2;PTPRK;SLIT2

## Sheet: DV_Ast
Term	Overlap	Adjusted.P.value	Combined.Score	Genes
positive regulation of synapse assembly (GO:0051965)	4/28	0.00137439	373.051	PTPRD;NRXN1;IL1RAPL1;EPHB1
regulation of dendrite morphogenesis (GO:0048814)	4/32	0.00213801	304.162	PTPRD;ADGRB3;IL1RAPL1;TNIK
regulation of synapse assembly (GO:0051963)	5/47	0.000857918	294.197	ROBO2;PTPRD;NRXN1;IL1RAPL1;EPHB1
plasma membrane bounded cell projection morphogenesis (GO:0120039)	5/52	0.00117714	252.026	CNTNAP2;GPM6A;TRIO;TNIK;DCLK1
positive regulation of cell junction assembly (GO:1901890)	5/57	0.00137439	218.941	PTPRD;CNTNAP2;NRXN1;IL1RAPL1;EPHB1
positive regulation of nervous system development (GO:0051962)	4/45	0.00576673	181.053	PTPRD;NRXN1;IL1RAPL1;EPHB1
enzyme linked receptor protein signaling pathway (GO:0007167)	8/140	0.000665017	177.012	PTPRD;NTRK2;TRIO;ERBB4;NTRK3;FYN;EPHB1;PTK2
positive regulation of cell projection organization (GO:0031346)	7/117	0.000836183	166.918	PTPRD;ROBO2;NTRK2;FUT9;NTRK3;MAGI2;IL1RAPL1
regulation of exocytosis (GO:0017157)	4/52	0.00928871	145.179	IL1RAPL1;CADPS;STXBP5;STXBP5L
regulation of neuron projection development (GO:0010975)	8/165	0.000836183	135.656	NTRK2;FUT9;NTRK3;MAGI2;IL1RAPL1;CTNNA2;CSMD3;LRRC4C
neuron projection morphogenesis (GO:0048812)	7/140	0.00117714	125.139	GPM6A;CNTNAP2;TRIO;TNIK;CTNNA2;EPHB1;DCLK1
synapse organization (GO:0050808)	6/126	0.00376979	99.7566	PTPRD;GPM6A;DSCAM;NRXN1;LRRC4C;PDZRN3
neuron projection development (GO:0031175)	7/171	0.00273988	90.0657	GPM6A;CNTNAP2;TRIO;ADGRV1;TNIK;EPHB1;DCLK1
nervous system development (GO:0007399)	12/447	0.000857918	73.1194	ROBO2;GPM6A;MBD5;ADGRV1;DSCAM;ERBB4;NRXN1;LSAMP;NAV2;EPHB1;NPAS2;DCLK1
axonogenesis (GO:0007409)	8/240	0.0029394	72.156	ROBO2;DSCAM;AUTS2;NRXN1;FYN;CTNNA2;EPHB1;PTK2
generation of neurons (GO:0048699)	7/202	0.00576673	67.9415	PTPRD;GPM6A;NTRK2;AUTS2;FUT9;IL1RAPL1;ACSL3

## Sheet: DV_Mic
Term	Overlap	Adjusted.P.value	Combined.Score	Genes
positive regulation of synapse assembly (GO:0051965)	6/28	1.20104e-05	900.922	PTPRD;NLGN1;GRID2;NRXN1;IL1RAPL1;SYNDIG1
presynaptic membrane assembly (GO:0097105)	3/10	0.00346853	807.986	PTPRD;NLGN1;IL1RAPL1
presynaptic membrane organization (GO:0097090)	3/11	0.00356785	686.226	PTPRD;NLGN1;IL1RAPL1
heterophilic cell-cell adhesion via plasma membrane cell adhesion molecules (GO:0007157)	6/42	5.2183e-05	472.96	PTPRD;NLGN1;TENM2;GRID2;ALCAM;IL1RAPL1
positive regulation of cell junction assembly (GO:1901890)	7/57	2.02586e-05	435.082	PTPRD;CNTNAP2;GRID2;NLGN1;NRXN1;IL1RAPL1;SYNDIG1
positive regulation of nervous system development (GO:0051962)	6/45	5.99144e-05	424.694	PTPRD;NLGN1;GRID2;NRXN1;IL1RAPL1;SYNDIG1
regulation of synapse assembly (GO:0051963)	6/47	6.25948e-05	396.89	PTPRD;NLGN1;GRID2;NRXN1;IL1RAPL1;SYNDIG1
neuron cell-cell adhesion (GO:0007158)	3/16	0.00889155	373.457	NLGN1;NRXN1;NCAM2
regulation of cation transmembrane transport (GO:1904062)	4/30	0.00346853	287.768	DPP10;DLG1;KCNIP4;FGF12
membrane assembly (GO:0071709)	4/36	0.00580641	217.381	PTPRD;NLGN1;NRXN1;IL1RAPL1
positive regulation of plasma membrane bounded cell projection assembly (GO:0120034)	5/83	0.00992581	103.088	EPS8;GPM6A;TENM2;NLGN1;APC
cell-cell adhesion via plasma-membrane adhesion molecules (GO:0098742)	7/170	0.00584319	75.4427	PTPRD;TENM2;GRID2;NLGN1;ALCAM;IL1RAPL1;CDH18
cellular protein modification process (GO:0006464)	18/1025	0.00346853	36.5288	RAB1A;SYK;UBE2E2;ZC3HAV1;FBXO11;PTPRG;PARP8;PTPRD;PPP3CA;ACVR1C;MAN2A1;BMP2K;BIRC6;FYN;MACROD2;SOCS6;ATG7;MAP3K5

## Sheet: DV_Oli
Term	Overlap	Adjusted.P.value	Combined.Score	Genes
presynaptic membrane assembly (GO:0097105)	3/10	0.000964698	1503.75	PTPRD;NLGN1;IL1RAPL1
presynaptic membrane organization (GO:0097090)	3/11	0.00105843	1281.52	PTPRD;NLGN1;IL1RAPL1
positive regulation of synapse assembly (GO:0051965)	4/28	0.000964698	621.032	PTPRD;NLGN1;GRID2;IL1RAPL1
presynapse assembly (GO:0099054)	3/18	0.00233661	592.019	PTPRD;NLGN1;IL1RAPL1
regulation of dendrite morphogenesis (GO:0048814)	4/32	0.000964698	509.115	PTPRD;ADGRB3;IL1RAPL1;TNIK
positive regulation of cell junction assembly (GO:1901890)	5/57	0.000964698	375.765	PTPRD;CNTNAP2;GRID2;NLGN1;IL1RAPL1
heterophilic cell-cell adhesion via plasma membrane cell adhesion molecules (GO:0007157)	4/42	0.00190077	340.825	PTPRD;NLGN1;GRID2;IL1RAPL1
positive regulation of nervous system development (GO:0051962)	4/45	0.00202623	307.91	PTPRD;NLGN1;GRID2;IL1RAPL1
regulation of synapse assembly (GO:0051963)	4/47	0.00202623	288.812	PTPRD;NLGN1;GRID2;IL1RAPL1
regulation of cation transmembrane transport (GO:1904062)	3/30	0.00826537	278.275	DPP10;DPP6;KCNIP4
regulation of potassium ion transport (GO:0043266)	3/31	0.00855689	265.257	DPP10;DPP6;KCNIP4
negative regulation of cell motility (GO:2000146)	5/114	0.00346793	132.639	LIMCH1;DLC1;MAGI2;SPOCK3;ROBO1
cell-cell adhesion via plasma-membrane adhesion molecules (GO:0098742)	6/170	0.00233661	112.753	PTPRD;GRID2;NLGN1;IL1RAPL1;CDH12;ROBO1
axonogenesis (GO:0007409)	7/240	0.00202623	96.493	LAMA2;AUTS2;DCC;LAMA3;UNC5C;PTK2;ROBO1
protein localization to membrane (GO:0072657)	6/195	0.00410002	90.4594	DPP10;NLGN1;DPP6;MAGI2;KCNIP4;TNIK
axon guidance (GO:0007411)	6/203	0.00475231	84.7317	LAMA2;DCC;LAMA3;UNC5C;PTK2;ROBO1

## Sheet: DV_Opc
Term	Overlap	Adjusted.P.value	Combined.Score	Genes
axon choice point recognition (GO:0016198)	2/5	0.00493974	1322.6	ROBO2;ROBO1
postsynaptic density protein 95 clustering (GO:0097119)	2/5	0.00493974	1322.6	NLGN1;NRXN1
presynaptic membrane assembly (GO:0097105)	3/10	0.00053639	1158.94	PTPRD;NLGN1;IL1RAPL1
neuron cell-cell adhesion (GO:0007158)	4/16	5.09412e-05	1129.82	NLGN1;NRXN1;NRXN3;NCAM2
presynaptic membrane organization (GO:0097090)	3/11	0.000648697	986.334	PTPRD;NLGN1;IL1RAPL1
neurotransmitter-gated ion channel clustering (GO:0072578)	2/6	0.00628099	945.299	NLGN1;GPHN
prepulse inhibition (GO:0060134)	2/6	0.00628099	945.299	GRID2;CTNNA2
positive regulation of synapse assembly (GO:0051965)	5/28	1.58721e-05	824.631	PTPRD;NLGN1;GRID2;NRXN1;IL1RAPL1
regulation of synapse assembly (GO:0051963)	6/47	1.18083e-05	591.713	ROBO2;PTPRD;NLGN1;GRID2;NRXN1;IL1RAPL1
excitatory synapse assembly (GO:1904861)	2/8	0.00953941	582.421	GRID2;NLGN1
forebrain neuron differentiation (GO:0021879)	2/8	0.00953941	582.421	ERBB4;ZSWIM6
postsynaptic density organization (GO:0097106)	2/8	0.00953941	582.421	NLGN1;NRXN1
glutamate receptor signaling pathway (GO:0007215)	5/37	5.09412e-05	537.853	GRID2;GNAQ;GRIK1;GRIK2;PLCB1
synapse assembly (GO:0007416)	7/69	6.01436e-06	488.283	GPM6A;GRID2;NLGN1;DSCAM;NRXN1;NRCAM;ADGRL3
positive regulation of excitatory postsynaptic potential (GO:2000463)	3/18	0.00205136	452.069	RIMS2;NLGN1;NRXN1
synaptic transmission, glutamatergic (GO:0035249)	3/18	0.00205136	452.069	GRID2;GRIK1;GRIK2
presynapse assembly (GO:0099054)	3/18	0.00205136	452.069	PTPRD;NLGN1;IL1RAPL1
heterophilic cell-cell adhesion via plasma membrane cell adhesion molecules (GO:0007157)	5/42	8.32941e-05	443.977	PTPRD;NLGN1;TENM2;GRID2;IL1RAPL1
regulation of cation transmembrane transport (GO:1904062)	4/30	0.000522738	424.031	DPP10;DPP6;KCNIP4;FGF12
postsynaptic membrane organization (GO:0001941)	3/19	0.0022548	416.391	NLGN1;NRXN1;GPHN
positive regulation of nervous system development (GO:0051962)	5/45	0.00010853	400.092	PTPRD;NLGN1;GRID2;NRXN1;IL1RAPL1
regulation of dendrite morphogenesis (GO:0048814)	4/32	0.000596165	384.743	PTPRD;ADGRB3;IL1RAPL1;TNIK
regulation of trans-synaptic signaling (GO:0099177)	4/35	0.000763876	336.29	NLGN1;GRID2;GRIK1;GRIK2
membrane assembly (GO:0071709)	4/36	0.000811404	322.38	PTPRD;NLGN1;NRXN1;IL1RAPL1
cell-cell adhesion via plasma-membrane adhesion molecules (GO:0098742)	10/170	1.60267e-06	306.658	ROBO2;PTPRD;TENM2;GRID2;NLGN1;DSCAM;IL1RAPL1;CDH12;ROBO1;ADGRL3
positive regulation of cell junction assembly (GO:1901890)	5/57	0.000329389	280.192	PTPRD;GRID2;NLGN1;NRXN1;IL1RAPL1
synapse organization (GO:0050808)	8/126	1.39291e-05	273.377	PTPRD;GPM6A;NLGN1;DSCAM;NRXN1;NRCAM;GPHN;ADGRL3
cell junction assembly (GO:0034329)	7/102	3.4341e-05	269.051	GPM6A;NLGN1;DSCAM;NRXN1;CDH12;NRCAM;ADGRL3
positive regulation of filopodium assembly (GO:0051491)	3/26	0.00502031	260.117	GPM6A;NLGN1;TENM2
modulation of excitatory postsynaptic potential (GO:0098815)	3/27	0.00546434	245.915	RIMS2;NLGN1;NRXN1
receptor clustering (GO:0043113)	3/28	0.00592633	232.974	NLGN1;NRXN1;MAGI2
nervous system development (GO:0007399)	16/447	8.19813e-08	231.44	ROBO2;GPM6A;NLGN1;MBD5;DSCAM;NRXN1;LSAMP;POU6F2;GRIK1;ROBO1;ZEB2;PTPRZ1;ERBB4;NRCAM;FGF12;ADGRL3
regulation of developmental growth (GO:0048638)	3/31	0.00687568	200.291	MBD5;NRCAM;PLCB1
regulation of potassium ion transport (GO:0043266)	3/31	0.00687568	200.291	DPP10;DPP6;KCNIP4
neuron migration (GO:0001764)	4/50	0.00213003	197.032	GPM6A;AUTS2;NRCAM;ADGRL3
axonogenesis (GO:0007409)	10/240	1.418e-05	176.6	ROBO2;DSCAM;AUTS2;NRXN1;NRXN3;NRCAM;UNC5C;CTNNA2;PTK2;ROBO1
positive regulation of neurogenesis (GO:0050769)	4/72	0.00628099	113.362	ROBO2;PTPRD;IL1RAPL1;ROBO1
positive regulation of synaptic transmission (GO:0050806)	4/73	0.00645311	110.987	RIMS2;NLGN1;NRXN1;GRIK2
neuron projection morphogenesis (GO:0048812)	6/140	0.00129451	110.581	GPM6A;NLGN1;MAP2;NRCAM;TNIK;CTNNA2
modulation of chemical synaptic transmission (GO:0050804)	5/109	0.00344359	103.595	RIMS2;GRID2;NLGN1;GRIK1;GRIK2
protein localization to membrane (GO:0072657)	7/195	0.00102068	96.2576	DPP10;NLGN1;DPP6;NRXN1;MAGI2;KCNIP4;TNIK
positive regulation of cell projection organization (GO:0031346)	5/117	0.00464435	92.6095	ROBO2;PTPRD;MAGI2;IL1RAPL1;ROBO1
positive regulation of plasma membrane bounded cell projection assembly (GO:0120034)	4/83	0.00953941	91.0278	GPM6A;TENM2;NLGN1;AUTS2
generation of neurons (GO:0048699)	7/202	0.00120037	90.7952	PTPRD;GPM6A;AUTS2;IL1RAPL1;NRCAM;ACSL3;ADGRL3
axon guidance (GO:0007411)	7/203	0.00120037	90.0531	ROBO2;DSCAM;NRXN1;NRXN3;UNC5C;PTK2;ROBO1
chemical synaptic transmission (GO:0007268)	7/306	0.00800422	44.302	GRID2;NLGN1;KCND2;SYPL1;NRXN1;GRIK1;GRIK2

## Sheet: DE_Ex
Term	Overlap	Adjusted.P.value	Combined.Score	Genes
cytoplasmic translation (GO:0002181)	26/93	7.41073e-26	2422.21	EIF4A2;RPL30;RPL3;RPL32;RPL10;RPL34;RPL12;RPL10A;RPL8;RPS4X;RPL7A;RPS14;RPS18;RPL14;RPS27A;ZC3H15;RPS12;RPS7;RPS6;TMA7;RPL35A;RPSA;RPL24;RPL29;UBA52;RPS23
cotranslational protein targeting to membrane (GO:0006613)	24/94	4.11608e-23	1878.29	RPL30;RPL3;RPL32;RPS7;RPL10;RPL34;RPL12;RPS6;RPL35A;RPSA;RPL10A;RPL8;RPS4X;RPL7A;RPS14;RPS18;RPL14;RPL24;SEC62;RPL29;RPS27A;UBA52;RPS12;RPS23
SRP-dependent cotranslational protein targeting to membrane (GO:0006614)	23/90	3.26933e-22	1795.55	RPL30;RPL3;RPL32;RPS7;RPL10;RPL34;RPL12;RPS6;RPL35A;RPSA;RPL10A;RPL8;RPS4X;RPL7A;RPS14;RPS18;RPL14;RPL24;RPL29;RPS27A;UBA52;RPS12;RPS23
protein targeting to ER (GO:0045047)	25/103	2.29101e-23	1793.87	RPL30;RPL3;RPL32;RPL10;RPL34;RPL12;RPL10A;RPL8;RPS4X;RPS14;RPL7A;RPS18;RPL14;SEC62;RPS27A;RPS12;RPS7;RPS6;RPL35A;RPSA;SPCS1;RPL24;RPL29;UBA52;RPS23
mitochondrial electron transport, cytochrome c to oxygen (GO:0006123)	7/17	4.14355e-08	1322.28	COX7B;NDUFA4;CYCS;COX5B;COX6C;COX7C;COX6B1
nuclear-transcribed mRNA catabolic process, nonsense-mediated decay (GO:0000184)	23/113	7.64533e-20	1198.51	RPL30;RPL3;RPL32;RPS7;RPL10;RPL34;RPL12;RPS6;RPL35A;RPSA;RPL10A;RPL8;RPS4X;RPS14;RPL7A;RPS18;RPL14;RPL24;RPL29;RPS27A;UBA52;RPS12;RPS23
aerobic electron transport chain (GO:0019646)	16/70	1.49034e-14	998.871	NDUFB9;COX7B;NDUFA5;NDUFB11;NDUFA4;NDUFB2;NDUFA1;NDUFC1;UQCR10;COX5B;COX6C;COX7C;COX6B1;UQCRQ;CYCS;NDUFS1
mitochondrial ATP synthesis coupled electron transport (GO:0042775)	16/71	1.73121e-14	974.152	NDUFB9;COX7B;NDUFA5;NDUFB11;NDUFA4;NDUFB2;NDUFA1;NDUFC1;UQCR10;COX5B;COX6C;COX7C;COX6B1;UQCRQ;CYCS;NDUFS1
peptide biosynthetic process (GO:0043043)	24/162	2.03212e-17	722.922	RPL30;GGT7;RPL3;RPL32;RPS7;RPL10;RPL34;RPL12;RPS6;RPL35A;RPSA;RPL10A;RPL8;RPS4X;RPS14;RPL7A;RPS18;EEF1A2;RPL14;RPL24;RPL29;RPS27A;RPS12;RPS23
nuclear-transcribed mRNA catabolic process (GO:0000956)	23/171	8.59611e-16	583.742	RPL30;RPL3;RPL32;RPS7;RPL10;RPL34;RPL12;RPS6;RPL35A;RPSA;RPL10A;RPL8;RPS4X;RPS14;RPL7A;RPS18;RPL14;RPL24;RPL29;RPS27A;UBA52;RPS12;RPS23
translation (GO:0006412)	26/214	7.95281e-17	559.017	RPL30;RPL3;RPL32;RPL10;RPL34;RPL12;RPL8;RPL10A;RPS4X;RPS14;RPL7A;RPS18;RPL14;RPS27A;ZC3H15;RPS12;RPS7;RPS6;TMA7;RPL35A;RPSA;EEF1A2;RPL24;RPL29;UBA52;RPS23
mitochondrial electron transport, NADH to ubiquinone (GO:0006120)	8/39	1.13177e-06	412.698	NDUFB9;NDUFA5;NDUFB11;NDUFA4;NDUFB2;NDUFA1;NDUFC1;NDUFS1
rRNA metabolic process (GO:0016072)	18/162	6.43928e-11	322.792	RPL30;RPL3;RPL32;RPS7;RPL10;RPL34;RPL12;RPS6;RPL35A;SNU13;RPL10A;RPL8;RPS14;RPL7A;RPL14;RPL24;RPL29;UBA52
cellular protein metabolic process (GO:0044267)	32/417	4.07345e-15	308.835	RPL30;RPL3;RPL32;RPL10;PRKCSH;RPL34;RPL12;RPL8;RPL10A;RPS4X;RPS14;UBL5;RPL7A;LGALS1;RPS18;RPL14;RPS27A;CHGB;RPS12;IGFBP5;RPS7;RPS6;DAB2IP;RPL35A;RPSA;SPCS1;EEF1A2;RPL24;SPARCL1;RPL29;UBA52;RPS23
ncRNA processing (GO:0034470)	20/201	2.81182e-11	296.653	RPL30;RPL3;SSB;RPL32;INTS1;RPL10;RPS7;RPL34;RPL12;RPS6;RPL35A;SNU13;RPL8;RPL10A;RPS14;RPL7A;RPL14;RPL24;RPL29;UBA52
ribosomal large subunit biogenesis (GO:0042273)	9/57	1.48063e-06	295.63	RPL7A;NPM1;RPL3;RPL10;RPL14;RPL24;RPL35A;SNU13;RPL10A
rRNA processing (GO:0006364)	18/173	1.76713e-10	287.64	RPL30;RPL3;RPL32;RPS7;RPL10;RPL34;RPL12;RPS6;RPL35A;SNU13;RPL10A;RPL8;RPS14;RPL7A;RPL14;RPL24;RPL29;UBA52
ribosome biogenesis (GO:0042254)	19/192	1.10071e-10	278.451	RPL30;NPM1;RPL3;RPL32;RPS7;RPL10;RPL34;RPL12;RPS6;RPL35A;SNU13;RPL10A;RPL8;RPS14;RPL7A;RPL14;RPL24;RPL29;UBA52
gene expression (GO:0010467)	28/356	1.87917e-13	278.378	RPL30;RPL3;THRB;RPL32;RPL10;RPL34;RPL12;RPL8;RPL10A;RPS4X;RPS14;RPL7A;RPS18;RPL14;RPS27A;RPS12;RPS7;CPSF1;RPS6;RPL35A;RPSA;CDC40;EEF1A2;TSPAN17;RPL24;RPL29;PTMA;RPS23
cellular macromolecule biosynthetic process (GO:0034645)	25/314	4.78465e-12	251.559	RPL30;RPL3;THRB;RPL32;RPL10;RPL34;RPL12;RPL8;RPL10A;RPS4X;RPS14;RPL7A;RPS18;RPL14;RPS27A;RPS12;RPS7;RPS6;RPL35A;RPSA;EEF1A2;RPL24;RPL29;PTMA;RPS23
ribosomal small subunit biogenesis (GO:0042274)	6/40	0.000449402	184.518	RPS14;NPM1;RPS7;RPS6;SNU13;RPSA
mitochondrial respiratory chain complex I assembly (GO:0032981)	7/58	0.000349888	147.573	NDUFB9;NDUFA5;NDUFB11;NDUFB2;NDUFA1;NDUFC1;NDUFS1
NADH dehydrogenase complex assembly (GO:0010257)	7/58	0.000349888	147.573	NDUFB9;NDUFA5;NDUFB11;NDUFB2;NDUFA1;NDUFC1;NDUFS1
ribosome assembly (GO:0042255)	6/50	0.00161862	126.753	RPS14;NPM1;RPL3;RPL10;RPL24;RPSA
mitochondrial respiratory chain complex assembly (GO:0033108)	7/90	0.00558908	69.1411	NDUFB9;NDUFA5;NDUFB11;NDUFB2;NDUFA1;NDUFC1;NDUFS1

## Sheet: DE_In
Term	Overlap	P.value	Combined.Score	Genes
cytoplasmic translation (GO:0002181)	27/93	1.48329e-34	4435.37	RPL30;RPL3;RPL32;RPL10;RPL34;RPL12;RPL10A;RPL8;RPS4X;RPL7A;RPS14;RPS18;RPL14;RPL35;RPS27A;ZC3H15;RPS12;RPS7;RPS6;TMA7;RPL35A;RPS3A;RPL37A;RPL24;RPS20;UBA52;RPS23
SRP-dependent cotranslational protein targeting to membrane (GO:0006614)	25/90	1.71437e-31	3739.97	RPL30;RPL3;RPL32;RPL10;RPL34;RPL12;RPL10A;RPL8;RPS4X;RPL7A;RPS14;RPS18;RPL14;RPL35;RPS27A;RPS12;RPS7;RPS6;RPL35A;RPS3A;RPL37A;RPL24;RPS20;UBA52;RPS23
cotranslational protein targeting to membrane (GO:0006613)	25/94	5.88153e-31	3461.15	RPL30;RPL3;RPL32;RPL10;RPL34;RPL12;RPL10A;RPL8;RPS4X;RPL7A;RPS14;RPS18;RPL14;RPL35;RPS27A;RPS12;RPS7;RPS6;RPL35A;RPS3A;RPL37A;RPL24;RPS20;UBA52;RPS23
protein targeting to ER (GO:0045047)	26/103	1.6602e-31	3305.85	RPL30;RPL3;RPL32;RPL10;RPL34;RPL12;RPL10A;RPL8;RPS4X;RPS14;RPL7A;RPS18;RPL14;RPL35;RPS27A;RPS12;RPS7;RPS6;RPL35A;RPS3A;SPCS1;RPL37A;RPL24;RPS20;UBA52;RPS23
nuclear-transcribed mRNA catabolic process, nonsense-mediated decay (GO:0000184)	25/113	9.75507e-29	2512.17	RPL30;RPL3;RPL32;RPL10;RPL34;RPL12;RPL10A;RPL8;RPS4X;RPS14;RPL7A;RPS18;RPL14;RPL35;RPS27A;RPS12;RPS7;RPS6;RPL35A;RPS3A;RPL37A;RPL24;RPS20;UBA52;RPS23
aerobic electron transport chain (GO:0019646)	16/70	5.47589e-19	1610.45	NDUFB9;COX7B;UQCRB;NDUFB11;NDUFA4;NDUFB2;NDUFA1;NDUFC1;UQCR10;COX5B;COX6C;COX7C;COX6B1;NDUFS6;UQCRQ;NDUFS4
mitochondrial ATP synthesis coupled electron transport (GO:0042775)	16/71	7.01795e-19	1571.76	NDUFB9;COX7B;UQCRB;NDUFB11;NDUFA4;NDUFB2;NDUFA1;NDUFC1;UQCR10;COX5B;COX6C;COX7C;COX6B1;NDUFS6;UQCRQ;NDUFS4
peptide biosynthetic process (GO:0043043)	26/162	5.43364e-26	1531.75	RPL30;RPL3;RPL32;RPL10;RPL34;RPL12;RPL10A;RPL8;RPS4X;RPS14;RPL7A;RPS18;RPL14;RPL35;RPS27A;RPS12;GGT7;RPS7;RPS6;RPL35A;RPS3A;EEF1A2;RPL37A;RPL24;RPS20;RPS23
mitochondrial electron transport, cytochrome c to oxygen (GO:0006123)	6/17	3.81517e-09	1285.65	COX7B;NDUFA4;COX5B;COX6C;COX7C;COX6B1
nuclear-transcribed mRNA catabolic process (GO:0000956)	25/171	5.71507e-24	1252.76	RPL30;RPL3;RPL32;RPL10;RPL34;RPL12;RPL10A;RPL8;RPS4X;RPS14;RPL7A;RPS18;RPL14;RPL35;RPS27A;RPS12;RPS7;RPS6;RPL35A;RPS3A;RPL37A;RPL24;RPS20;UBA52;RPS23
translation (GO:0006412)	28/214	2.19439e-25	1190.87	RPL30;RPL3;RPL32;RPL10;RPL34;RPL12;RPL10A;RPL8;RPS4X;RPS14;RPL7A;RPS18;RPL14;RPL35;RPS27A;ZC3H15;RPS12;RPS7;RPS6;TMA7;RPL35A;RPS3A;EEF1A2;RPL37A;RPL24;RPS20;UBA52;RPS23
mitochondrial electron transport, NADH to ubiquinone (GO:0006120)	8/39	1.08322e-09	655.16	NDUFB9;NDUFB11;NDUFA4;NDUFS6;NDUFS4;NDUFB2;NDUFA1;NDUFC1
rRNA metabolic process (GO:0016072)	18/162	2.33322e-15	549.077	RPL30;RPL3;RPL32;RPS7;RPL10;RPL34;RPL12;RPS6;RPL35A;RPL10A;RPL8;RPS14;RPL7A;RPL37A;RPL14;RPL35;RPL24;UBA52
cellular macromolecule biosynthetic process (GO:0034645)	26/314	1.60911e-18	505.488	RPL30;RPL3;RPL32;RPL10;RPL34;RPL12;RPL10A;RPL8;RPS4X;RPS14;RPL7A;RPS18;RPL14;RPL35;RPS27A;RPS12;RPS7;RPS6;RPL35A;RPS3A;EEF1A2;RPL37A;RPL24;RPS20;PTMA;RPS23
rRNA processing (GO:0006364)	18/173	7.50113e-15	492.154	RPL30;RPL3;RPL32;RPS7;RPL10;RPL34;RPL12;RPS6;RPL35A;RPL10A;RPL8;RPS14;RPL7A;RPL37A;RPL14;RPL35;RPL24;UBA52
cellular protein metabolic process (GO:0044267)	30/417	1.57311e-19	469.493	RPL30;RPL3;RPL32;RPL10;RPL34;RPL12;RPL10A;RPL8;RPS4X;RPS14;UBL5;RPL7A;LGALS1;RPS18;RPL14;RPL35;RPS27A;RPS12;IGFBP5;RPS7;RPS6;RPL35A;RPS3A;SPCS1;EEF1A2;RPL37A;RPL24;RPS20;UBA52;RPS23
gene expression (GO:0010467)	27/356	3.18299e-18	454.09	RPL30;RPL3;RPL32;RPL10;RPL34;RPL12;RPL10A;RPL8;RPS4X;RPS14;RPL7A;RPS18;RPL14;RPL35;RPS27A;RPS12;RPS7;RPS6;RPL35A;RPS3A;HNRNPH1;EEF1A2;RPL37A;RPL24;RPS20;PTMA;RPS23
ribosome biogenesis (GO:0042254)	18/192	4.68636e-14	413.316	RPL30;RPL3;RPL32;RPS7;RPL10;RPL34;RPL12;RPS6;RPL35A;RPL10A;RPL8;RPS14;RPL7A;RPL37A;RPL14;RPL35;RPL24;UBA52
ncRNA processing (GO:0034470)	18/201	1.04045e-13	382.601	RPL30;RPL3;RPL32;RPS7;RPL10;RPL34;RPL12;RPS6;RPL35A;RPL10A;RPL8;RPS14;RPL7A;RPL37A;RPL14;RPL35;RPL24;UBA52
mitochondrial electron transport, ubiquinol to cytochrome c (GO:0006122)	3/12	0.000123288	358.268	UQCRB;UQCRQ;UQCR10
ribosomal large subunit biogenesis (GO:0042273)	7/57	5.03201e-07	247.912	RPL7A;RPL3;RPL10;RPL14;RPL24;RPL35A;RPL10A
mitochondrial respiratory chain complex I assembly (GO:0032981)	7/58	5.68227e-07	241.002	NDUFB9;NDUFS6;NDUFB11;NDUFS4;NDUFB2;NDUFA1;NDUFC1
NADH dehydrogenase complex assembly (GO:0010257)	7/58	5.68227e-07	241.002	NDUFB9;NDUFS6;NDUFB11;NDUFS4;NDUFB2;NDUFA1;NDUFC1
regulation of NMDA receptor activity (GO:2000310)	4/32	0.00014708	151.301	CRH;PTK2B;MAPK8IP2;GRIN1
mitochondrial respiratory chain complex assembly (GO:0033108)	7/90	1.12577e-05	117.144	NDUFB9;NDUFS6;NDUFB11;NDUFS4;NDUFB2;NDUFA1;NDUFC1
regulation of neurotransmitter receptor activity (GO:0099601)	5/58	0.000129542	101.842	CRH;PTK2B;MAPK8IP2;CACNG2;GRIN1

[truncated: 4 more sheets: DE_Ast, DE_Mic, DE_Oli, DE_Opc]
