# Supplementary material for: Single-nucleus RNA velocity reveals critical synaptic and cell-cycle dysregulations in neuropathologically confirmed Alzheimer’s disease
Source: Sci Rep. 2024 Mar 27;14:7269. doi: 10.1038/s41598-024-57918-x (PMC10973452; doi:10.1038/s41598-024-57918-x)
Supplement: Supplementary file 4 — Supplementary Table 3. [file 41598_2024_57918_MOESM4_ESM.xlsx]

## Sheet: Sheet1
	Total Genes Per Analysis Type						Number of Genes That Overlap with "Control versus All-AD"
	Control vs All-AD	Control vs Early-AD	Control vs Late-AD	Early-AD vs Late-AD			Control vs Early-AD		Control vs Late-AD		Early vs Late-AD
	No of Genes	No of Genes	No of Genes	No of Genes			No of Genes	Jaccard Coefficient	No of Genes	Jaccard Coefficient	No of Genes	Jaccard Coefficient
Ex	132	158	104	107		Ex	123	0.7	75	0.5	67	0.4
In	101	116	93	118		In	92	0.7	63	0.5	58	0.4
Ast	104	123	133	134		Ast	90	0.7	70	0.4	53	0.3
Mic	116	133	211	242		Mic	69	0.4	93	0.4	74	0.3
Oli	71	71	86	87		Oli	48	0.5	51	0.5	39	0.3
Opc	88	125	101	223		Opc	81	0.6	53	0.4	52	0.2
