# Supplementary material for: Single-nucleus RNA velocity reveals critical synaptic and cell-cycle dysregulations in neuropathologically confirmed Alzheimer’s disease
Source: Sci Rep. 2024 Mar 27;14:7269. doi: 10.1038/s41598-024-57918-x (PMC10973452; doi:10.1038/s41598-024-57918-x)
Supplement: Supplementary file 5 — Supplementary Table 4. [file 41598_2024_57918_MOESM5_ESM.xlsx]

## Sheet: Male_Ex
feature	gene	logFC	p_value
ENSG00000116675.16	DNAJC6	0.57137	0.0484
ENSG00000075391.17	RASAL2	0.250164	0.0496
ENSG00000108018.15	SORCS1	0.296319	0.0156
ENSG00000156113.24	KCNMA1	0.449251	0.037
ENSG00000165868.16	HSPA12A	0.323136	0.048
ENSG00000183049.13	CAMK1D	0.576429	0.0092
ENSG00000111110.12	PPM1H	0.315156	0.0334
ENSG00000139364.10	TMEM132B	0.306778	0.0422
ENSG00000139220.17	PPFIA2	0.265427	0.0206
ENSG00000155974.13	GRIP1	0.589177	0.0158
ENSG00000132932.18	ATP8A2	0.578617	0.045
ENSG00000102466.16	FGF14	1.79621	0.0276
ENSG00000151320.11	AKAP6	0.920663	0.0276
ENSG00000141376.23	BCAS3	0.309497	0.0214
ENSG00000167281.19	RBFOX3	0.323825	0.027
ENSG00000078018.20	MAP2	0.341297	0
ENSG00000080345.18	RIF1	1.58627	0
ENSG00000178568.15	ERBB4	0.842167	0
ENSG00000048991.16	R3HDM1	0.747467	0
ENSG00000075292.19	ZNF638	-0.329424	0
ENSG00000144290.17	SLC4A10	0.438274	0
ENSG00000136531.18	SCN2A	0.259335	0
ENSG00000163046.16	ANKRD30BL	0.436016	0
ENSG00000170396.9	ZNF804A	0.299191	0
ENSG00000175497.17	DPP10	6.87719	0
ENSG00000144218.20	AFF3	0.329328	0
ENSG00000115310.18	RTN4	0.702322	0
ENSG00000179915.24	NRXN1	2.81961	0
ENSG00000183023.18	SLC8A1	0.272639	0
ENSG00000066032.19	CTNNA2	1.75181	0
ENSG00000115252.18	PDE1A	0.375011	0
ENSG00000123983.15	ACSL3	1.35011	0
ENSG00000168702.18	LRP1B	4.64881	0
ENSG00000144283.22	PKP4	0.384135	0
ENSG00000186487.20	MYT1L	0.677164	0
ENSG00000176204.14	LRRTM4	0.576806	0
ENSG00000115760.14	BIRC6	-0.298943	0
ENSG00000182621.18	PLCB1	0.593307	0
ENSG00000196090.12	PTPRT	0.493572	0
ENSG00000154654.15	NCAM2	2.43843	0
ENSG00000171587.15	DSCAM	0.285004	0
ENSG00000100095.19	SEZ6L	0.472155	0
ENSG00000185666.15	SYN3	0.853994	0
ENSG00000172995.16	ARPP21	0.649718	0
ENSG00000160145.15	KALRN	0.550119	0
ENSG00000114757.19	PEX5L	0.602113	0
ENSG00000058866.15	DGKG	0.251936	0
ENSG00000088538.13	DOCK3	0.267588	0
ENSG00000145087.13	STXBP5L	1.02284	0
ENSG00000151090.20	THRB	0.356577	0
ENSG00000163618.18	CADPS	0.531494	0
ENSG00000187672.14	ERC2	0.651996	0
ENSG00000185008.17	ROBO2	13.411	0
ENSG00000185565.12	LSAMP	3.25566	0
ENSG00000182247.10	UBE2E2	0.304906	0
ENSG00000189283.10	FHIT	0.353388	0
ENSG00000196277.16	GRM7	-0.270781	0
ENSG00000175161.14	CADM2	1.60293	0
ENSG00000144619.15	CNTN4	0.272479	0
ENSG00000283154.2	IQCJ-SCHIP1	0.773608	0
ENSG00000114279.14	FGF12	1.50817	0
ENSG00000158258.16	CLSTN2	0.408212	0
ENSG00000138640.15	FAM13A	0.301026	0
ENSG00000154556.18	SORBS2	0.442451	0
ENSG00000163288.14	GABRB1	0.341911	0
ENSG00000169744.13	LDB2	0.253909	0
ENSG00000168785.8	TSPAN5	0.277883	0
ENSG00000168843.14	FSTL5	0.252572	0
ENSG00000138814.17	PPP3CA	0.488773	0
ENSG00000185774.16	KCNIP4	25.1139	0
ENSG00000169851.15	PCDH7	0.75886	0
ENSG00000182168.15	UNC5C	0.406	0
ENSG00000053108.17	FSTL4	0.260638	0
ENSG00000145526.12	CDH18	0.682978	0
ENSG00000145819.18	ARHGAP26	0.346768	0
ENSG00000169862.19	CTNND2	0.95048	0
ENSG00000113448.19	PDE4D	0.562633	0
ENSG00000175471.19	MCTP1	0.300675	0
ENSG00000145687.16	SSBP2	0.273551	0
ENSG00000184349.14	EFNA5	1.09792	0
ENSG00000154162.15	CDH12	0.968379	0
ENSG00000133401.16	PDZD2	0.263258	0
ENSG00000228716.7	DHFR	1.64345	0
ENSG00000186952.15	TMEM232	0.563101	0
ENSG00000185305.11	ARL15	0.306399	0
ENSG00000183775.11	KCTD16	0.580927	0
ENSG00000145934.16	TENM2	-0.635058	0
ENSG00000135298.14	ADGRB3	0.685311	0
ENSG00000145996.11	CDKAL1	0.346737	0
ENSG00000146147.15	MLIP	-0.257331	0
ENSG00000185760.17	KCNQ5	2.66026	0
ENSG00000112541.18	PDE10A	-0.295233	0
ENSG00000152894.15	PTPRK	0.445074	0
ENSG00000008282.9	SYPL1	4.7713	0
ENSG00000157680.16	DGKI	-0.399263	0
ENSG00000155849.16	ELMO1	0.526149	0
ENSG00000158623.14	COPG2	-7.99603	0
ENSG00000130226.17	DPP6	1.23701	0
ENSG00000182348.7	ZNF804B	0.391207	0
ENSG00000186472.20	PCLO	0.275017	0
ENSG00000158321.18	AUTS2	-0.28226	0
ENSG00000187391.22	MAGI2	2.17662	0
ENSG00000135250.17	SRPK2	0.289867	0
ENSG00000174469.23	CNTNAP2	1.86806	0
ENSG00000136267.14	DGKB	0.655437	0
ENSG00000122584.13	NXPH1	0.774932	0
ENSG00000128512.23	DOCK4	0.53682	0
ENSG00000261115.6	TMEM178B	-0.480308	0
ENSG00000176406.23	RIMS2	0.786003	0
ENSG00000156103.16	MMP16	0.251156	0
ENSG00000156687.11	UNC5D	-0.950182	0
ENSG00000164796.18	CSMD3	-0.333468	0
ENSG00000164808.17	SPIDR	0.347004	0
ENSG00000164830.19	OXR1	0.37091	0
ENSG00000206579.9	XKR4	0.253289	0
ENSG00000147408.14	CSGALNACT1	0.482818	0
ENSG00000183117.19	CSMD1	4.35324	0
ENSG00000131773.14	KHDRBS3	-0.346353	0
ENSG00000185053.14	SGCZ	0.702195	0
ENSG00000184156.17	KCNQ3	0.316674	0
ENSG00000147481.17	SNTG1	3.23074	0
ENSG00000184672.12	RALYL	4.18511	0
ENSG00000155886.11	SLC24A2	0.328324	0
ENSG00000165209.19	STRBP	-0.253205	0
ENSG00000083067.24	TRPM3	0.394452	0
ENSG00000153707.17	PTPRD	-1.65622	0
ENSG00000171843.17	MLLT3	0.360778	0
ENSG00000198947.17	DMD	0.281797	0
ENSG00000189108.13	IL1RAPL2	-0.312782	0
ENSG00000169933.16	FRMPD4	1.17766	0

## Sheet: Female_Ex
feature	gene	logFC	p_value
ENSG00000033122.21	LRRC7	0.627184	0.0446
ENSG00000117069.15	ST6GALNAC5	0.782532	0.0026
ENSG00000173406.16	DAB1	0.404487	0.0224
ENSG00000143476.18	DTL	6.25968	0.0278
ENSG00000232423.6	PRAMEF6	0.255191	0.0094
ENSG00000235750.10	KIAA0040	0.28421	0.0266
ENSG00000134460.18	IL2RA	23.6204	0.0246
ENSG00000151474.23	FRMD4A	1.64308	0.0128
ENSG00000107518.18	ATRNL1	1.31228	0.0268
ENSG00000185532.20	PRKG1	0.385369	0.028
ENSG00000183049.13	CAMK1D	0.270977	0.0434
ENSG00000152578.13	GRIA4	1.13418	0.0062
ENSG00000110693.18	SOX6	1.27321	0.0398
ENSG00000067715.14	SYT1	2.93533	0.0238
ENSG00000129315.11	CCNT1	0.263238	0.0036
ENSG00000182050.13	MGAT4C	0.585913	0.012
ENSG00000132938.22	MTUS2	0.336978	0.0306
ENSG00000032742.18	IFT88	0.691849	0.0212
ENSG00000102466.16	FGF14	0.986474	0.0282
ENSG00000184226.15	PCDH9	1.68031	0.0488
ENSG00000080824.19	HSP90AA1	0.367101	0.009
ENSG00000151320.11	AKAP6	0.991734	0.0118
ENSG00000165553.4	NGB	0.300091	0.0136
ENSG00000171723.16	GPHN	0.497049	0.0262
ENSG00000185070.11	FLRT2	0.719789	0.0168
ENSG00000172379.21	ARNT2	0.360372	0.0016
ENSG00000169918.10	OTUD7A	0.584373	0.018
ENSG00000140538.16	NTRK3	0.293568	0.0022
ENSG00000150394.14	CDH8	0.332779	0.0004
ENSG00000078328.22	RBFOX1	3.51683	0.0278
ENSG00000186153.17	WWOX	0.364721	0.0176
ENSG00000141668.10	CBLN2	1.25508	0.0286
ENSG00000167232.14	ZNF91	0.267245	0.0082
ENSG00000078018.20	MAP2	0.289085	0
ENSG00000080345.18	RIF1	17.8024	0
ENSG00000123612.16	ACVR1C	0.448966	0
ENSG00000138002.16	IFT172	0.263311	0
ENSG00000119042.17	SATB2	0.282616	0
ENSG00000178568.15	ERBB4	4.97673	0
ENSG00000048991.16	R3HDM1	0.680229	0
ENSG00000170396.9	ZNF804A	0.404152	0
ENSG00000175497.17	DPP10	1.48722	0
ENSG00000115310.18	RTN4	0.439961	0
ENSG00000184611.12	KCNH7	0.363638	0
ENSG00000179915.24	NRXN1	2.71519	0
ENSG00000144331.20	ZNF385B	-0.775047	0
ENSG00000066032.19	CTNNA2	-0.36895	0
ENSG00000116117.18	PARD3B	0.691714	0
ENSG00000115252.18	PDE1A	0.409141	0
ENSG00000123983.15	ACSL3	-0.697161	0
ENSG00000171094.18	ALK	0.268452	0
ENSG00000168702.18	LRP1B	2.17666	0
ENSG00000186487.20	MYT1L	0.604199	0
ENSG00000176204.14	LRRTM4	-2.10233	0
ENSG00000172264.17	MACROD2	0.263794	0
ENSG00000182621.18	PLCB1	-1.09662	0
ENSG00000196090.12	PTPRT	0.359286	0
ENSG00000154654.15	NCAM2	0.76302	0
ENSG00000171587.15	DSCAM	0.694889	0
ENSG00000159256.13	MORC3	0.372786	0
ENSG00000100095.19	SEZ6L	0.273135	0
ENSG00000185666.15	SYN3	0.597189	0
ENSG00000172995.16	ARPP21	0.315296	0
ENSG00000160145.15	KALRN	0.268499	0
ENSG00000134121.10	CHL1	0.265677	0
ENSG00000114757.19	PEX5L	-0.297216	0
ENSG00000151090.20	THRB	0.450174	0
ENSG00000163618.18	CADPS	0.634627	0
ENSG00000172939.9	OXSR1	0.274398	0
ENSG00000163539.17	CLASP2	-0.2691	0
ENSG00000185008.17	ROBO2	3.08922	0
ENSG00000185565.12	LSAMP	-0.2987	0
ENSG00000093167.18	LRRFIP2	-0.274773	0
ENSG00000189283.10	FHIT	0.305467	0
ENSG00000196277.16	GRM7	0.265122	0
ENSG00000169760.17	NLGN1	0.529564	0
ENSG00000175161.14	CADM2	3.13776	0
ENSG00000080224.17	EPHA6	0.258893	0
ENSG00000144619.15	CNTN4	-0.307669	0
ENSG00000283154.2	IQCJ-SCHIP1	2.03094	0
ENSG00000114279.14	FGF12	1.29823	0
ENSG00000169855.20	ROBO1	0.252365	0
ENSG00000158258.16	CLSTN2	0.321026	0
ENSG00000138640.15	FAM13A	2.71214	0
ENSG00000145362.20	ANK2	0.304245	0
ENSG00000145147.20	SLIT2	0.255489	0
ENSG00000150625.16	GPM6A	-1.91353	0
ENSG00000152208.13	GRID2	0.955798	0
ENSG00000163288.14	GABRB1	0.350104	0
ENSG00000168843.14	FSTL5	0.352901	0
ENSG00000185774.16	KCNIP4	-25.8862	0
ENSG00000169851.15	PCDH7	0.460556	0
ENSG00000184305.15	CCSER1	0.561749	0
ENSG00000150471.16	ADGRL3	0.549297	0
ENSG00000182230.12	FAM153B	-0.266029	0
ENSG00000053108.17	FSTL4	-0.343158	0
ENSG00000145526.12	CDH18	1.31818	0
ENSG00000155511.18	GRIA1	0.393345	0
ENSG00000164588.8	HCN1	0.285518	0
ENSG00000198108.4	CHSY3	0.27616	0
ENSG00000172262.11	ZNF131	0.352882	0
ENSG00000113448.19	PDE4D	-1.20988	0
ENSG00000175471.19	MCTP1	-0.695566	0
ENSG00000184349.14	EFNA5	0.317568	0
ENSG00000154162.15	CDH12	-0.545702	0
ENSG00000186952.15	TMEM232	0.363068	0
ENSG00000185305.11	ARL15	-0.349005	0
ENSG00000183775.11	KCTD16	0.528987	0
ENSG00000145934.16	TENM2	-5.75791	0
ENSG00000135298.14	ADGRB3	4.68276	0
ENSG00000124788.19	ATXN1	-0.304343	0
ENSG00000079841.18	RIMS1	0.396506	0
ENSG00000145996.11	CDKAL1	0.604601	0
ENSG00000112232.10	KHDRBS2	0.946108	0
ENSG00000165097.16	KDM1B	0.290737	0
ENSG00000112137.18	PHACTR1	-0.816786	0
ENSG00000185760.17	KCNQ5	1.75298	0
ENSG00000164418.21	GRIK2	0.509189	0
ENSG00000196376.11	SLC35F1	0.337636	0
ENSG00000152818.18	UTRN	0.610944	0
ENSG00000152894.15	PTPRK	0.924783	0
ENSG00000188580.15	NKAIN2	0.575981	0
ENSG00000008282.9	SYPL1	-3.11021	0
ENSG00000157680.16	DGKI	-0.317398	0
ENSG00000164619.10	BMPER	-0.285122	0
ENSG00000155849.16	ELMO1	0.43943	0
ENSG00000158623.14	COPG2	1.81484	0
ENSG00000184408.10	KCND2	1.22776	0
ENSG00000130226.17	DPP6	0.756786	0
ENSG00000186472.20	PCLO	0.423747	0
ENSG00000158321.18	AUTS2	-0.252813	0
ENSG00000187391.22	MAGI2	-1.7999	0
ENSG00000174469.23	CNTNAP2	4.34225	0
ENSG00000136267.14	DGKB	1.34267	0
ENSG00000122584.13	NXPH1	3.63943	0
ENSG00000128512.23	DOCK4	-0.425338	0
ENSG00000176406.23	RIMS2	0.640486	0
ENSG00000164741.15	DLC1	0.475941	0
ENSG00000156103.16	MMP16	0.323323	0
ENSG00000164830.19	OXR1	0.519092	0
ENSG00000206579.9	XKR4	0.327687	0
ENSG00000147408.14	CSGALNACT1	0.261814	0
ENSG00000183117.19	CSMD1	1.02093	0
ENSG00000198010.13	DLGAP2	-0.66728	0
ENSG00000147481.17	SNTG1	2.15488	0
ENSG00000184672.12	RALYL	2.16656	0
ENSG00000148408.13	CACNA1B	0.671176	0
ENSG00000155886.11	SLC24A2	0.866843	0
ENSG00000156052.11	GNAQ	-0.474335	0
ENSG00000153707.17	PTPRD	0.546219	0
ENSG00000171843.17	MLLT3	0.429268	0
ENSG00000149970.16	CNKSR2	0.268262	0
ENSG00000198947.17	DMD	0.34453	0
ENSG00000169306.10	IL1RAPL1	1.10072	0
ENSG00000129682.16	FGF13	0.383344	0
ENSG00000147202.18	DIAPH2	0.46723	0
ENSG00000102038.16	SMARCA1	0.461012	0
ENSG00000169933.16	FRMPD4	1.3374	0

## Sheet: Male_Ast
feature	gene	logFC	p_value
ENSG00000152061.23	RABGAP1L	0.258777	0.0062
ENSG00000077549.19	CAPZB	0.269927	0.0032
ENSG00000189337.17	KAZN	1.0239	0.0252
ENSG00000108100.18	CCNY	0.416221	0.0296
ENSG00000151240.17	DIP2C	0.452331	0.0048
ENSG00000148948.8	LRRC4C	0.942994	0.0174
ENSG00000149256.16	TENM4	0.309706	0.018
ENSG00000166833.22	NAV2	1.1406	0.033
ENSG00000262655.4	SPON1	0.845774	0.014
ENSG00000011105.14	TSPAN9	0.291089	0.0006
ENSG00000179912.20	R3HDM2	0.394152	0.0468
ENSG00000182050.13	MGAT4C	0.666107	0.0336
ENSG00000204442.4	FAM155A	1.13293	0.0356
ENSG00000100505.13	TRIM9	0.565158	0.0058
ENSG00000198838.14	RYR3	1.77457	0.0338
ENSG00000080345.18	RIF1	-4.23393	0
ENSG00000178568.15	ERBB4	1.44552	0
ENSG00000115355.17	CCDC88A	-0.262543	0
ENSG00000121988.18	ZRANB3	0.270152	0
ENSG00000075292.19	ZNF638	-0.443432	0
ENSG00000151779.13	NBAS	0.251527	0
ENSG00000157827.20	FMNL2	-0.433061	0
ENSG00000153208.17	MERTK	-0.281675	0
ENSG00000170634.13	ACYP2	-0.29843	0
ENSG00000157985.19	AGAP1	0.62533	0
ENSG00000172954.14	LCLAT1	0.250923	0
ENSG00000175497.17	DPP10	-6.36634	0
ENSG00000115159.16	GPD2	-0.260578	0
ENSG00000176771.17	NCKAP5	0.310117	0
ENSG00000179915.24	NRXN1	4.48531	0
ENSG00000066032.19	CTNNA2	10.1614	0
ENSG00000123983.15	ACSL3	-1.68162	0
ENSG00000143919.15	CAMKMT	0.270964	0
ENSG00000168702.18	LRP1B	-5.48306	0
ENSG00000204406.14	MBD5	0.269756	0
ENSG00000176204.14	LRRTM4	-0.542757	0
ENSG00000155052.14	CNTNAP5	-0.342178	0
ENSG00000172264.17	MACROD2	0.693821	0
ENSG00000132669.14	RIN2	0.278032	0
ENSG00000174306.21	ZHX3	0.506356	0
ENSG00000064655.19	EYA2	-0.296618	0
ENSG00000182621.18	PLCB1	0.680725	0
ENSG00000154654.15	NCAM2	-1.50547	0
ENSG00000183579.16	ZNRF3	0.404905	0
ENSG00000073849.16	ST6GAL1	-0.254531	0
ENSG00000121440.15	PDZRN3	0.414511	0
ENSG00000058866.15	DGKG	0.56307	0
ENSG00000088538.13	DOCK3	0.528932	0
ENSG00000154310.17	TNIK	1.50089	0
ENSG00000185008.17	ROBO2	-0.952343	0
ENSG00000185565.12	LSAMP	10.3749	0
ENSG00000189283.10	FHIT	0.79292	0
ENSG00000196277.16	GRM7	-0.321307	0
ENSG00000175161.14	CADM2	0.369955	0
ENSG00000154928.18	EPHB1	-0.455497	0
ENSG00000145012.13	LPP	0.25048	0
ENSG00000114279.14	FGF12	0.361551	0
ENSG00000138639.18	ARHGAP24	-1.29814	0
ENSG00000138640.15	FAM13A	-0.264197	0
ENSG00000145362.20	ANK2	0.440072	0
ENSG00000150625.16	GPM6A	1.67334	0
ENSG00000152583.13	SPARCL1	0.295636	0
ENSG00000163288.14	GABRB1	1.02528	0
ENSG00000109339.24	MAPK10	0.30289	0
ENSG00000163629.13	PTPN13	0.344809	0
ENSG00000185774.16	KCNIP4	30.9376	0
ENSG00000182168.15	UNC5C	0.478949	0
ENSG00000134982.17	APC	-0.292572	0
ENSG00000069020.18	MAST4	0.352516	0
ENSG00000079215.15	SLC1A3	0.303909	0
ENSG00000171444.18	MCC	0.376537	0
ENSG00000169862.19	CTNND2	0.575397	0
ENSG00000113448.19	PDE4D	0.271427	0
ENSG00000183580.10	FBXL7	-0.426045	0
ENSG00000156475.19	PPP2R2B	-3.91477	0
ENSG00000170624.14	SGCD	-1.69049	0
ENSG00000078295.17	ADCY2	1.28089	0
ENSG00000154162.15	CDH12	0.558685	0
ENSG00000164199.18	ADGRV1	0.541735	0
ENSG00000135298.14	ADGRB3	-0.947792	0
ENSG00000151914.21	DST	-0.615216	0
ENSG00000146416.19	AIG1	0.275311	0
ENSG00000172461.11	FUT9	-0.634529	0
ENSG00000135540.11	NHSL1	-0.270629	0
ENSG00000196376.11	SLC35F1	0.749302	0
ENSG00000111962.8	UST	-0.258634	0
ENSG00000111961.18	SASH1	0.490152	0
ENSG00000152894.15	PTPRK	0.2708	0
ENSG00000188580.15	NKAIN2	-0.265912	0
ENSG00000137261.15	KIAA0319	-0.302104	0
ENSG00000008282.9	SYPL1	15.9062	0
ENSG00000131558.15	EXOC4	-0.30895	0
ENSG00000157764.14	BRAF	-0.368417	0
ENSG00000158623.14	COPG2	0.371173	0
ENSG00000091129.21	NRCAM	0.593307	0
ENSG00000153956.16	CACNA2D1	0.304389	0
ENSG00000174469.23	CNTNAP2	-1.2762	0
ENSG00000136267.14	DGKB	0.322582	0
ENSG00000187416.12	LHFPL3	-1.8444	0
ENSG00000122584.13	NXPH1	-0.739225	0
ENSG00000128512.23	DOCK4	1.29043	0
ENSG00000104447.13	TRPS1	0.688341	0
ENSG00000164741.15	DLC1	-0.459691	0
ENSG00000156831.8	NSMCE2	0.381586	0
ENSG00000164796.18	CSMD3	-0.358141	0
ENSG00000178764.8	ZHX2	0.276459	0
ENSG00000175806.15	MSRA	0.634066	0
ENSG00000147408.14	CSGALNACT1	0.261527	0
ENSG00000183117.19	CSMD1	-0.403392	0
ENSG00000169398.19	PTK2	-0.345228	0
ENSG00000034677.13	RNF19A	0.261979	0
ENSG00000153317.15	ASAP1	-0.509286	0
ENSG00000185053.14	SGCZ	0.290699	0
ENSG00000167632.18	TRAPPC9	-0.278326	0
ENSG00000185942.13	NKAIN3	0.680318	0
ENSG00000148053.17	NTRK2	-0.483493	0
ENSG00000155886.11	SLC24A2	-0.523645	0
ENSG00000148219.18	ASTN2	0.504487	0
ENSG00000107249.23	GLIS3	0.753283	0
ENSG00000107104.20	KANK1	-0.340083	0
ENSG00000083067.24	TRPM3	1.41487	0
ENSG00000153707.17	PTPRD	-0.299418	0
ENSG00000099139.14	PCSK5	-0.286049	0
ENSG00000171843.17	MLLT3	-0.640022	0
ENSG00000147862.17	NFIB	0.375617	0
ENSG00000169306.10	IL1RAPL1	-1.2129	0
ENSG00000046653.15	GPM6B	-0.33527	0

## Sheet: Female_Ast
feature	gene	logFC	p_value
ENSG00000116641.18	DOCK7	0.274111	0.0198
ENSG00000158966.16	CACHD1	0.446869	0.0384
ENSG00000171385.10	KCND3	0.250894	0.0448
ENSG00000155816.21	FMN2	1.12464	0.0254
ENSG00000142599.19	RERE	0.585734	0.0308
ENSG00000092969.12	TGFB2	0.336608	0.0018
ENSG00000036549.13	ZZZ3	0.371024	0.007
ENSG00000134460.18	IL2RA	10.7514	0.0476
ENSG00000156110.15	ADK	0.278506	0.0378
ENSG00000165443.12	PHYHIPL	0.262903	0.0314
ENSG00000185532.20	PRKG1	2.5074	0.039
ENSG00000166833.22	NAV2	0.695928	0.011
ENSG00000165323.16	FAT3	0.343386	0.0252
ENSG00000123094.15	RASSF8	0.33865	0.0338
ENSG00000052126.15	PLEKHA5	0.683677	0.0014
ENSG00000139220.17	PPFIA2	0.393742	0.0072
ENSG00000182050.13	MGAT4C	0.746203	0.0016
ENSG00000183098.11	GPC6	0.347201	0.0398
ENSG00000020577.14	SAMD4A	0.317815	0.0366
ENSG00000183576.13	SETD3	2.49777	0.0066
ENSG00000185070.11	FLRT2	0.812582	0.0452
ENSG00000033170.17	FUT8	0.387593	0.0072
ENSG00000069667.16	RORA	3.4646	0.0354
ENSG00000140386.13	SCAPER	0.25846	0.0282
ENSG00000140538.16	NTRK3	0.348695	0.0174
ENSG00000140443.15	IGF1R	0.465354	0.037
ENSG00000140718.21	FTO	0.391065	0.028
ENSG00000103528.17	SYT17	0.29695	0.0144
ENSG00000186153.17	WWOX	-0.929093	0.0364
ENSG00000091157.14	WDR7	0.322404	0.0322
ENSG00000101746.16	NOL4	0.252996	0.011
ENSG00000134769.22	DTNA	1.56893	0.0032
ENSG00000141627.14	DYM	0.406855	0.0132
ENSG00000171791.14	BCL2	0.609412	0.026
ENSG00000080345.18	RIF1	0.454424	0
ENSG00000178568.15	ERBB4	2.08589	0
ENSG00000115239.24	ASB3	-0.694811	0
ENSG00000048991.16	R3HDM1	0.410185	0
ENSG00000144036.16	EXOC6B	-0.439726	0
ENSG00000084676.15	NCOA1	0.327373	0
ENSG00000157985.19	AGAP1	-0.592547	0
ENSG00000175497.17	DPP10	12.3244	0
ENSG00000118997.14	DNAH7	0.414597	0
ENSG00000176771.17	NCKAP5	-0.391917	0
ENSG00000136002.20	ARHGEF4	0.427194	0
ENSG00000170485.17	NPAS2	0.36602	0
ENSG00000144331.20	ZNF385B	-0.451229	0
ENSG00000066032.19	CTNNA2	2.67869	0
ENSG00000115380.20	EFEMP1	0.270081	0
ENSG00000123983.15	ACSL3	2.64678	0
ENSG00000168702.18	LRP1B	3.03273	0
ENSG00000144278.15	GALNT13	-0.436859	0
ENSG00000204406.14	MBD5	0.290721	0
ENSG00000188559.15	RALGAPA2	0.326766	0
ENSG00000064655.19	EYA2	0.307129	0
ENSG00000182621.18	PLCB1	-0.93456	0
ENSG00000179242.16	CDH4	0.354273	0
ENSG00000154654.15	NCAM2	1.92219	0
ENSG00000156299.13	TIAM1	-0.268682	0
ENSG00000171587.15	DSCAM	0.880617	0
ENSG00000198911.12	SREBF2	-0.437148	0
ENSG00000100154.14	TTC28	0.55467	0
ENSG00000183579.16	ZNRF3	0.734782	0
ENSG00000131374.14	TBC1D5	0.441928	0
ENSG00000031081.11	ARHGAP31	0.325867	0
ENSG00000058866.15	DGKG	0.587895	0
ENSG00000145087.13	STXBP5L	-0.596344	0
ENSG00000163618.18	CADPS	0.52879	0
ENSG00000154310.17	TNIK	2.42382	0
ENSG00000157445.15	CACNA2D3	-0.32362	0
ENSG00000127249.15	ATP13A4	0.280066	0
ENSG00000170011.14	MYRIP	0.356836	0
ENSG00000163539.17	CLASP2	-0.257374	0
ENSG00000185565.12	LSAMP	3.23741	0
ENSG00000075711.21	DLG1	-0.30491	0
ENSG00000197548.12	ATG7	0.294626	0
ENSG00000178075.20	GRAMD1C	0.331681	0
ENSG00000175161.14	CADM2	0.999803	0
ENSG00000138640.15	FAM13A	0.569797	0
ENSG00000120251.21	GRIA2	0.292653	0
ENSG00000145284.12	SCD5	-0.293934	0
ENSG00000150625.16	GPM6A	-0.549679	0
ENSG00000152208.13	GRID2	0.317793	0
ENSG00000163625.16	WDFY3	0.465629	0
ENSG00000163697.17	APBB2	-0.481084	0
ENSG00000138771.16	SHROOM3	0.254052	0
ENSG00000168785.8	TSPAN5	0.275051	0
ENSG00000172493.22	AFF1	0.263137	0
ENSG00000138814.17	PPP3CA	0.351934	0
ENSG00000185774.16	KCNIP4	-23.3061	0
ENSG00000134851.13	TMEM165	-0.327742	0
ENSG00000130449.6	ZSWIM6	0.457515	0
ENSG00000079215.15	SLC1A3	0.66416	0
ENSG00000145526.12	CDH18	0.261059	0
ENSG00000146005.4	PSD2	0.271611	0
ENSG00000164188.9	RANBP3L	0.31873	0
ENSG00000169862.19	CTNND2	-0.251364	0
ENSG00000113448.19	PDE4D	0.287538	0
ENSG00000183580.10	FBXL7	-0.730051	0
ENSG00000156475.19	PPP2R2B	-0.786456	0
ENSG00000170624.14	SGCD	-1.04647	0
ENSG00000078295.17	ADCY2	1.91153	0
ENSG00000038382.20	TRIO	0.538084	0
ENSG00000154162.15	CDH12	0.567002	0
ENSG00000133401.16	PDZD2	0.515399	0
ENSG00000164199.18	ADGRV1	0.360966	0
ENSG00000145934.16	TENM2	0.392368	0
ENSG00000010810.17	FYN	0.485106	0
ENSG00000135298.14	ADGRB3	1.5055	0
ENSG00000151914.21	DST	-0.265534	0
ENSG00000071242.12	RPS6KA2	0.618684	0
ENSG00000112531.17	QKI	0.679525	0
ENSG00000156639.12	ZFAND3	-0.345186	0
ENSG00000164506.14	STXBP5	0.52973	0
ENSG00000112137.18	PHACTR1	-1.56956	0
ENSG00000131018.24	SYNE1	0.414261	0
ENSG00000008083.14	JARID2	-0.301729	0
ENSG00000135540.11	NHSL1	0.36414	0
ENSG00000196376.11	SLC35F1	0.450129	0
ENSG00000152894.15	PTPRK	0.404955	0
ENSG00000188580.15	NKAIN2	0.330465	0
ENSG00000008282.9	SYPL1	1.86552	0
ENSG00000106459.15	NRF1	0.261345	0
ENSG00000158467.16	AHCYL2	0.556865	0
ENSG00000158321.18	AUTS2	0.572397	0
ENSG00000091129.21	NRCAM	-0.707049	0
ENSG00000128585.18	MKLN1	0.394203	0
ENSG00000187391.22	MAGI2	2.84251	0
ENSG00000153956.16	CACNA2D1	0.286146	0
ENSG00000174469.23	CNTNAP2	1.647	0
ENSG00000106278.12	PTPRZ1	0.369736	0
ENSG00000136267.14	DGKB	0.300779	0
ENSG00000187416.12	LHFPL3	-3.19523	0
ENSG00000128512.23	DOCK4	-0.351259	0
ENSG00000104324.16	CPQ	0.299491	0
ENSG00000147324.11	MFHAS1	0.252659	0
ENSG00000164741.15	DLC1	2.26307	0
ENSG00000155897.10	ADCY8	0.286511	0
ENSG00000156011.17	PSD3	1.16802	0
ENSG00000046889.19	PREX2	0.301807	0
ENSG00000164796.18	CSMD3	-0.324128	0
ENSG00000147408.14	CSGALNACT1	0.669383	0
ENSG00000183117.19	CSMD1	0.985958	0
ENSG00000034677.13	RNF19A	0.304703	0
ENSG00000132549.19	VPS13B	0.349412	0
ENSG00000198363.18	ASPH	0.27178	0
ENSG00000169946.14	ZFPM2	-0.286831	0
ENSG00000147481.17	SNTG1	0.672667	0
ENSG00000137075.18	RNF38	0.360989	0
ENSG00000148053.17	NTRK2	-0.325129	0
ENSG00000156052.11	GNAQ	-0.343301	0
ENSG00000148219.18	ASTN2	-0.593485	0
ENSG00000080298.15	RFX3	0.31298	0
ENSG00000080503.24	SMARCA2	-0.318597	0
ENSG00000107249.23	GLIS3	1.02885	0
ENSG00000083067.24	TRPM3	0.919954	0
ENSG00000153707.17	PTPRD	1.94755	0
ENSG00000081377.17	CDC14B	-0.287848	0
ENSG00000198947.17	DMD	1.03751	0
ENSG00000169306.10	IL1RAPL1	-0.466742	0
ENSG00000046653.15	GPM6B	0.518097	0

## Sheet: Male_In
feature	gene	logFC	p_value
ENSG00000107518.18	ATRNL1	0.941692	0.0392
ENSG00000111110.12	PPM1H	0.595305	0.0074
ENSG00000132938.22	MTUS2	0.539837	0.0344
ENSG00000183454.18	GRIN2A	0.391535	0.0464
ENSG00000108684.15	ASIC2	0.547849	0.0156
ENSG00000168675.19	LDLRAD4	0.280458	0.031
ENSG00000160460.16	SPTBN4	-0.307393	0
ENSG00000080345.18	RIF1	-5.37556	0
ENSG00000178568.15	ERBB4	-2.34397	0
ENSG00000048991.16	R3HDM1	0.403409	0
ENSG00000144290.17	SLC4A10	0.299596	0
ENSG00000084676.15	NCOA1	0.411067	0
ENSG00000175497.17	DPP10	4.62069	0
ENSG00000115310.18	RTN4	0.436081	0
ENSG00000136002.20	ARHGEF4	0.271652	0
ENSG00000179915.24	NRXN1	2.33171	0
ENSG00000066032.19	CTNNA2	0.697476	0
ENSG00000123983.15	ACSL3	-1.59547	0
ENSG00000168702.18	LRP1B	2.75398	0
ENSG00000186487.20	MYT1L	0.352195	0
ENSG00000155052.14	CNTNAP5	-0.999377	0
ENSG00000172264.17	MACROD2	-0.462805	0
ENSG00000182621.18	PLCB1	1.03605	0
ENSG00000196090.12	PTPRT	0.399744	0
ENSG00000156299.13	TIAM1	-0.446944	0
ENSG00000171189.17	GRIK1	-0.53588	0
ENSG00000100095.19	SEZ6L	0.385752	0
ENSG00000172995.16	ARPP21	0.30319	0
ENSG00000160145.15	KALRN	0.581086	0
ENSG00000131374.14	TBC1D5	0.251393	0
ENSG00000114757.19	PEX5L	0.260048	0
ENSG00000145087.13	STXBP5L	1.39435	0
ENSG00000163618.18	CADPS	0.518862	0
ENSG00000157445.15	CACNA2D3	0.453379	0
ENSG00000151276.23	MAGI1	-0.320654	0
ENSG00000185008.17	ROBO2	2.14433	0
ENSG00000185565.12	LSAMP	2.85274	0
ENSG00000169760.17	NLGN1	0.490578	0
ENSG00000175161.14	CADM2	0.983215	0
ENSG00000080224.17	EPHA6	0.616248	0
ENSG00000283154.2	IQCJ-SCHIP1	1.31564	0
ENSG00000114279.14	FGF12	1.06557	0
ENSG00000145362.20	ANK2	0.411759	0
ENSG00000150625.16	GPM6A	0.760119	0
ENSG00000152208.13	GRID2	-0.885991	0
ENSG00000169744.13	LDB2	0.278772	0
ENSG00000168843.14	FSTL5	0.273663	0
ENSG00000132466.19	ANKRD17	-0.292418	0
ENSG00000196104.11	SPOCK3	-0.417996	0
ENSG00000185774.16	KCNIP4	19.4033	0
ENSG00000169851.15	PCDH7	0.398497	0
ENSG00000184305.15	CCSER1	0.833721	0
ENSG00000174473.16	GALNTL6	-1.58896	0
ENSG00000145526.12	CDH18	0.407455	0
ENSG00000145819.18	ARHGAP26	0.276548	0
ENSG00000169862.19	CTNND2	1.25877	0
ENSG00000113448.19	PDE4D	1.08067	0
ENSG00000184349.14	EFNA5	0.420981	0
ENSG00000156475.19	PPP2R2B	-0.793588	0
ENSG00000228716.7	DHFR	1.04358	0
ENSG00000185305.11	ARL15	0.422499	0
ENSG00000135298.14	ADGRB3	1.03516	0
ENSG00000124788.19	ATXN1	0.603947	0
ENSG00000071242.12	RPS6KA2	-0.58899	0
ENSG00000145996.11	CDKAL1	0.255704	0
ENSG00000112531.17	QKI	-0.612238	0
ENSG00000008083.14	JARID2	0.265497	0
ENSG00000185760.17	KCNQ5	1.70312	0
ENSG00000135525.18	MAP7	-0.256652	0
ENSG00000164418.21	GRIK2	-0.280918	0
ENSG00000203727.4	SAMD5	-0.253521	0
ENSG00000152894.15	PTPRK	0.25841	0
ENSG00000188580.15	NKAIN2	0.42905	0
ENSG00000008282.9	SYPL1	2.91094	0
ENSG00000158623.14	COPG2	-0.268196	0
ENSG00000184408.10	KCND2	-0.595668	0
ENSG00000130226.17	DPP6	0.790797	0
ENSG00000186472.20	PCLO	0.295198	0
ENSG00000158321.18	AUTS2	-0.312491	0
ENSG00000187391.22	MAGI2	2.68623	0
ENSG00000135250.17	SRPK2	0.321057	0
ENSG00000174469.23	CNTNAP2	2.80106	0
ENSG00000122584.13	NXPH1	0.265198	0
ENSG00000261115.6	TMEM178B	-0.316083	0
ENSG00000176406.23	RIMS2	0.745152	0
ENSG00000147488.11	ST18	-0.257585	0
ENSG00000156011.17	PSD3	-0.283087	0
ENSG00000156687.11	UNC5D	-2.04371	0
ENSG00000164796.18	CSMD3	-0.546709	0
ENSG00000175806.15	MSRA	0.600273	0
ENSG00000183117.19	CSMD1	3.59833	0
ENSG00000182197.12	EXT1	-0.409282	0
ENSG00000198010.13	DLGAP2	0.331347	0
ENSG00000147481.17	SNTG1	2.50187	0
ENSG00000184672.12	RALYL	2.63628	0
ENSG00000148408.13	CACNA1B	-0.463258	0
ENSG00000153707.17	PTPRD	3.72524	0
ENSG00000198947.17	DMD	-0.555083	0
ENSG00000169306.10	IL1RAPL1	-1.80899	0
ENSG00000169933.16	FRMPD4	1.05287	0

## Sheet: Female_In
feature	gene	logFC	p_value
ENSG00000117069.15	ST6GALNAC5	0.455356	0.0462
ENSG00000117114.20	ADGRL2	0.369182	0.029
ENSG00000155816.21	FMN2	0.38821	0.0142
ENSG00000142599.19	RERE	0.310861	0.0498
ENSG00000143476.18	DTL	5.66442	0.0304
ENSG00000075391.17	RASAL2	0.363099	0.0102
ENSG00000134460.18	IL2RA	24.9288	0.0214
ENSG00000151474.23	FRMD4A	1.40399	0.0316
ENSG00000148948.8	LRRC4C	1.28557	0.0154
ENSG00000152578.13	GRIA4	1.07053	0.0436
ENSG00000110693.18	SOX6	0.586603	0.0376
ENSG00000067715.14	SYT1	3.62771	0.003
ENSG00000052126.15	PLEKHA5	0.603484	0.0054
ENSG00000182050.13	MGAT4C	0.678373	0.0134
ENSG00000273079.7	GRIN2B	0.356952	0.0346
ENSG00000120658.13	ENOX1	0.516886	0.048
ENSG00000132932.18	ATP8A2	0.456838	0.047
ENSG00000032742.18	IFT88	0.743529	0.0392
ENSG00000184226.15	PCDH9	2.54912	0.0342
ENSG00000151320.11	AKAP6	0.849532	0.0228
ENSG00000197555.9	SIPA1L1	0.320079	0.0286
ENSG00000169918.10	OTUD7A	0.570478	0.0096
ENSG00000183454.18	GRIN2A	0.28257	0.0492
ENSG00000157350.13	ST3GAL2	0.259069	0
ENSG00000237515.9	SHISA9	0.273552	0.0072
ENSG00000175175.6	PPM1E	0.279412	0.0132
ENSG00000187323.12	DCC	0.635761	0.006
ENSG00000078018.20	MAP2	0.265576	0
ENSG00000080345.18	RIF1	18.5537	0
ENSG00000123612.16	ACVR1C	0.585478	0
ENSG00000178568.15	ERBB4	12.1125	0
ENSG00000048991.16	R3HDM1	0.420199	0
ENSG00000144036.16	EXOC6B	-0.312467	0
ENSG00000144290.17	SLC4A10	0.258735	0
ENSG00000084676.15	NCOA1	-0.321645	0
ENSG00000075884.14	ARHGAP15	0.295987	0
ENSG00000170396.9	ZNF804A	1.12205	0
ENSG00000175497.17	DPP10	12.6162	0
ENSG00000184611.12	KCNH7	0.254029	0
ENSG00000179915.24	NRXN1	1.99054	0
ENSG00000183023.18	SLC8A1	0.37887	0
ENSG00000144331.20	ZNF385B	-0.256354	0
ENSG00000066032.19	CTNNA2	-0.435263	0
ENSG00000116117.18	PARD3B	0.611215	0
ENSG00000123983.15	ACSL3	3.08788	0
ENSG00000168702.18	LRP1B	2.08795	0
ENSG00000186487.20	MYT1L	0.452783	0
ENSG00000204406.14	MBD5	0.26738	0
ENSG00000176204.14	LRRTM4	-0.496322	0
ENSG00000196090.12	PTPRT	0.532472	0
ENSG00000154654.15	NCAM2	1.99543	0
ENSG00000156299.13	TIAM1	-0.315658	0
ENSG00000171189.17	GRIK1	0.407872	0
ENSG00000171587.15	DSCAM	0.72129	0
ENSG00000159256.13	MORC3	0.377306	0
ENSG00000185666.15	SYN3	0.352442	0
ENSG00000172995.16	ARPP21	0.407582	0
ENSG00000160145.15	KALRN	0.311965	0
ENSG00000131374.14	TBC1D5	0.429592	0
ENSG00000145087.13	STXBP5L	0.903595	0
ENSG00000151789.12	ZNF385D	0.709274	0
ENSG00000163618.18	CADPS	0.932685	0
ENSG00000154310.17	TNIK	0.501403	0
ENSG00000187672.14	ERC2	0.439413	0
ENSG00000163539.17	CLASP2	-0.403886	0
ENSG00000185008.17	ROBO2	-2.00919	0
ENSG00000185565.12	LSAMP	0.753228	0
ENSG00000093167.18	LRRFIP2	-0.371937	0
ENSG00000189283.10	FHIT	0.567002	0
ENSG00000169760.17	NLGN1	0.841354	0
ENSG00000175161.14	CADM2	3.02507	0
ENSG00000283154.2	IQCJ-SCHIP1	1.13837	0
ENSG00000114279.14	FGF12	1.45392	0
ENSG00000169855.20	ROBO1	-0.286274	0
ENSG00000158258.16	CLSTN2	0.258236	0
ENSG00000138640.15	FAM13A	3.44465	0
ENSG00000145147.20	SLIT2	1.16797	0
ENSG00000150625.16	GPM6A	-1.44704	0
ENSG00000152208.13	GRID2	0.940194	0
ENSG00000163288.14	GABRB1	0.327791	0
ENSG00000169744.13	LDB2	0.27856	0
ENSG00000185774.16	KCNIP4	-14.5097	0
ENSG00000169851.15	PCDH7	0.312043	0
ENSG00000182168.15	UNC5C	0.250255	0
ENSG00000150471.16	ADGRL3	0.40707	0
ENSG00000145526.12	CDH18	0.853824	0
ENSG00000145864.14	GABRB2	0.292044	0
ENSG00000155511.18	GRIA1	0.347147	0
ENSG00000164588.8	HCN1	0.389098	0
ENSG00000169862.19	CTNND2	-0.366046	0
ENSG00000172262.11	ZNF131	0.399153	0
ENSG00000113448.19	PDE4D	1.04298	0
ENSG00000175471.19	MCTP1	-0.599838	0
ENSG00000184349.14	EFNA5	0.285767	0
ENSG00000156475.19	PPP2R2B	0.441975	0
ENSG00000154162.15	CDH12	0.259081	0
ENSG00000186952.15	TMEM232	0.291557	0
ENSG00000183775.11	KCTD16	0.430967	0
ENSG00000145934.16	TENM2	-0.457021	0
ENSG00000135298.14	ADGRB3	4.75985	0
ENSG00000079841.18	RIMS1	0.306343	0
ENSG00000071242.12	RPS6KA2	0.328752	0
ENSG00000145996.11	CDKAL1	0.299881	0
ENSG00000112232.10	KHDRBS2	0.857839	0
ENSG00000165097.16	KDM1B	0.26195	0
ENSG00000112137.18	PHACTR1	-0.272947	0
ENSG00000244694.8	PTCHD4	0.266507	0
ENSG00000008083.14	JARID2	-0.279593	0
ENSG00000185760.17	KCNQ5	1.48214	0
ENSG00000164418.21	GRIK2	0.668923	0
ENSG00000196376.11	SLC35F1	0.425303	0
ENSG00000152894.15	PTPRK	0.305264	0
ENSG00000188580.15	NKAIN2	0.820971	0
ENSG00000008282.9	SYPL1	5.89143	0
ENSG00000106415.13	GLCCI1	0.277283	0
ENSG00000158623.14	COPG2	0.805365	0
ENSG00000130226.17	DPP6	0.287734	0
ENSG00000182348.7	ZNF804B	0.373652	0
ENSG00000186472.20	PCLO	0.521566	0
ENSG00000187391.22	MAGI2	-1.96599	0
ENSG00000174469.23	CNTNAP2	8.90556	0
ENSG00000155093.19	PTPRN2	0.363845	0
ENSG00000136267.14	DGKB	0.449334	0
ENSG00000187416.12	LHFPL3	-0.563797	0
ENSG00000122584.13	NXPH1	1.08017	0
ENSG00000176406.23	RIMS2	0.600782	0
ENSG00000164741.15	DLC1	0.539298	0
ENSG00000156103.16	MMP16	0.340866	0
ENSG00000164808.17	SPIDR	0.276185	0
ENSG00000164830.19	OXR1	0.671837	0
ENSG00000175806.15	MSRA	0.284387	0
ENSG00000206579.9	XKR4	0.751117	0
ENSG00000183117.19	CSMD1	1.74357	0
ENSG00000198363.18	ASPH	0.27874	0
ENSG00000153317.15	ASAP1	-0.388781	0
ENSG00000198846.6	TOX	0.252519	0
ENSG00000185053.14	SGCZ	1.39893	0
ENSG00000184156.17	KCNQ3	0.271955	0
ENSG00000147481.17	SNTG1	2.7995	0
ENSG00000184672.12	RALYL	1.64518	0
ENSG00000148408.13	CACNA1B	0.547898	0
ENSG00000155886.11	SLC24A2	0.624545	0
ENSG00000156052.11	GNAQ	-0.327046	0
ENSG00000148219.18	ASTN2	-0.308274	0
ENSG00000174482.10	LINGO2	0.859447	0
ENSG00000153707.17	PTPRD	3.74971	0
ENSG00000198947.17	DMD	0.465288	0
ENSG00000169306.10	IL1RAPL1	1.88777	0
ENSG00000147202.18	DIAPH2	0.276371	0
ENSG00000102038.16	SMARCA1	0.324592	0
ENSG00000169933.16	FRMPD4	1.38538	0

## Sheet: Male_Mic
feature	gene	logFC	p_value
ENSG00000142875.19	PRKACB	0.284209	0.0304
ENSG00000182771.19	GRID1	0.36022	0.0162
ENSG00000166348.19	USP54	0.31537	0.0282
ENSG00000111110.12	PPM1H	0.262603	0.0418
ENSG00000104067.17	TJP1	0.489969	0.0438
ENSG00000198597.9	ZNF536	0.481774	0
ENSG00000079805.18	DNM2	-0.40015	0
ENSG00000196605.7	ZNF846	-0.271373	0
ENSG00000055332.19	EIF2AK2	-0.323022	0
ENSG00000135905.20	DOCK10	0.282888	0
ENSG00000178568.15	ERBB4	-0.28189	0
ENSG00000115919.15	KYNU	-0.250993	0
ENSG00000065413.20	ANKRD44	-0.808793	0
ENSG00000075884.14	ARHGAP15	-0.544327	0
ENSG00000153208.17	MERTK	-0.421277	0
ENSG00000071054.16	MAP4K4	-0.350592	0
ENSG00000157985.19	AGAP1	0.584027	0
ENSG00000172985.11	SH3RF3	0.563981	0
ENSG00000175497.17	DPP10	3.84576	0
ENSG00000151692.15	RNF144A	0.307963	0
ENSG00000179915.24	NRXN1	2.46842	0
ENSG00000183023.18	SLC8A1	-1.54405	0
ENSG00000115306.16	SPTBN1	0.470507	0
ENSG00000144331.20	ZNF385B	0.341122	0
ENSG00000123983.15	ACSL3	-0.703109	0
ENSG00000168918.14	INPP5D	-0.848757	0
ENSG00000168702.18	LRP1B	-0.925242	0
ENSG00000138081.21	FBXO11	-0.57462	0
ENSG00000078747.16	ITCH	0.520597	0
ENSG00000182621.18	PLCB1	0.430526	0
ENSG00000101096.20	NFATC2	-0.338657	0
ENSG00000124151.19	NCOA3	-0.44957	0
ENSG00000101463.6	SYNDIG1	-0.729897	0
ENSG00000154654.15	NCAM2	4.68823	0
ENSG00000159216.19	RUNX1	-0.40476	0
ENSG00000171587.15	DSCAM	-0.25224	0
ENSG00000073849.16	ST6GAL1	-1.27924	0
ENSG00000118007.13	STAG1	-0.709609	0
ENSG00000160145.15	KALRN	0.363874	0
ENSG00000131374.14	TBC1D5	-0.738402	0
ENSG00000114757.19	PEX5L	1.17923	0
ENSG00000114013.16	CD86	-0.278603	0
ENSG00000088538.13	DOCK3	0.406809	0
ENSG00000144455.14	SUMF1	-0.362183	0
ENSG00000145087.13	STXBP5L	0.697115	0
ENSG00000152601.17	MBNL1	-0.294928	0
ENSG00000154310.17	TNIK	-0.400189	0
ENSG00000157445.15	CACNA2D3	0.40894	0
ENSG00000033867.16	SLC4A7	-0.305717	0
ENSG00000144724.20	PTPRG	0.619191	0
ENSG00000163539.17	CLASP2	0.318735	0
ENSG00000181804.15	SLC9A9	-0.995431	0
ENSG00000075651.16	PLD1	-0.313272	0
ENSG00000185565.12	LSAMP	0.497174	0
ENSG00000153551.14	CMTM7	-0.250509	0
ENSG00000182247.10	UBE2E2	-0.405861	0
ENSG00000189283.10	FHIT	-0.791759	0
ENSG00000196277.16	GRM7	-0.440143	0
ENSG00000168329.14	CX3CR1	-0.288243	0
ENSG00000169760.17	NLGN1	0.515938	0
ENSG00000175161.14	CADM2	2.76766	0
ENSG00000114541.15	FRMD4B	0.289067	0
ENSG00000145012.13	LPP	-0.512801	0
ENSG00000114279.14	FGF12	0.853599	0
ENSG00000154822.18	PLCL2	-0.252974	0
ENSG00000109794.13	FAM149A	-0.317287	0
ENSG00000078140.14	UBE2K	-0.279645	0
ENSG00000109458.8	GAB1	0.306942	0
ENSG00000138639.18	ARHGAP24	-2.44118	0
ENSG00000145362.20	ANK2	0.489645	0
ENSG00000145431.11	PDGFC	-0.302966	0
ENSG00000150625.16	GPM6A	0.646125	0
ENSG00000163625.16	WDFY3	0.339109	0
ENSG00000163694.15	RBM47	-0.416214	0
ENSG00000163697.17	APBB2	0.340843	0
ENSG00000172493.22	AFF1	-0.263135	0
ENSG00000064042.18	LIMCH1	0.256933	0
ENSG00000163629.13	PTPN13	0.261676	0
ENSG00000198589.14	LRBA	-0.26819	0
ENSG00000196104.11	SPOCK3	0.685073	0
ENSG00000185774.16	KCNIP4	4.30026	0
ENSG00000134851.13	TMEM165	0.592576	0
ENSG00000196782.12	MAML3	-1.26303	0
ENSG00000182168.15	UNC5C	1.17516	0
ENSG00000150471.16	ADGRL3	-0.303642	0
ENSG00000109323.11	MANBA	-0.38322	0
ENSG00000113580.15	NR3C1	-0.296025	0
ENSG00000130449.6	ZSWIM6	-0.997501	0
ENSG00000134982.17	APC	0.320045	0
ENSG00000112893.10	MAN2A1	0.649074	0
ENSG00000145819.18	ARHGAP26	-0.716258	0
ENSG00000151883.19	PARP8	-0.818831	0
ENSG00000152377.14	SPOCK1	0.363746	0
ENSG00000164327.13	RICTOR	-0.405467	0
ENSG00000169862.19	CTNND2	1.10159	0
ENSG00000113448.19	PDE4D	0.267405	0
ENSG00000145687.16	SSBP2	-0.418941	0
ENSG00000145675.15	PIK3R1	-0.317428	0
ENSG00000156475.19	PPP2R2B	1.32331	0
ENSG00000134352.20	IL6ST	-0.594156	0
ENSG00000081189.16	MEF2C	-0.474451	0
ENSG00000038382.20	TRIO	-0.513462	0
ENSG00000146090.16	RASGEF1C	-0.580045	0
ENSG00000154162.15	CDH12	0.777135	0
ENSG00000134516.18	DOCK2	-0.324914	0
ENSG00000145743.17	FBXL17	0.328411	0
ENSG00000185305.11	ARL15	-0.603734	0
ENSG00000145934.16	TENM2	1.16493	0
ENSG00000010810.17	FYN	-0.329984	0
ENSG00000135298.14	ADGRB3	-0.342283	0
ENSG00000151914.21	DST	0.465785	0
ENSG00000124788.19	ATXN1	0.701418	0
ENSG00000111846.19	GCNT2	-0.290959	0
ENSG00000145996.11	CDKAL1	-0.267682	0
ENSG00000146143.19	PRIM2	-0.302234	0
ENSG00000146192.15	FGD2	-0.264017	0
ENSG00000112232.10	KHDRBS2	0.533593	0
ENSG00000049618.24	ARID1B	-0.320161	0
ENSG00000112137.18	PHACTR1	0.301755	0
ENSG00000079819.19	EPB41L2	-0.970231	0
ENSG00000118689.15	FOXO3	-0.338453	0
ENSG00000135525.18	MAP7	0.330366	0
ENSG00000096060.15	FKBP5	-0.849984	0
ENSG00000197442.10	MAP3K5	-0.599026	0
ENSG00000111962.8	UST	-0.291767	0
ENSG00000152894.15	PTPRK	0.538512	0
ENSG00000172673.11	THEMIS	-0.270078	0
ENSG00000188580.15	NKAIN2	0.68329	0
ENSG00000186231.17	KLHL32	0.379447	0
ENSG00000112576.13	CCND3	-0.34112	0
ENSG00000196569.13	LAMA2	0.25685	0
ENSG00000008282.9	SYPL1	-0.424912	0
ENSG00000105939.14	ZC3HAV1	-0.352095	0
ENSG00000131558.15	EXOC4	-0.409815	0
ENSG00000055609.20	KMT2C	-0.449717	0
ENSG00000106554.13	CHCHD3	-0.265748	0
ENSG00000153814.13	JAZF1	-0.306818	0
ENSG00000106617.15	PRKAG2	-0.308299	0
ENSG00000106034.18	CPED1	-0.438578	0
ENSG00000155849.16	ELMO1	-0.652852	0
ENSG00000136205.17	TNS3	-0.404103	0
ENSG00000154678.18	PDE1C	0.374988	0
ENSG00000182095.14	TNRC18	-0.311651	0
ENSG00000184408.10	KCND2	0.457082	0
ENSG00000184903.10	IMMP2L	-0.62138	0
ENSG00000059377.18	TBXAS1	-0.819309	0
ENSG00000158321.18	AUTS2	0.574934	0
ENSG00000005020.13	SKAP2	-0.294223	0
ENSG00000128573.26	FOXP2	-0.370409	0
ENSG00000187391.22	MAGI2	1.44905	0
ENSG00000153956.16	CACNA2D1	0.253062	0
ENSG00000174469.23	CNTNAP2	-2.73451	0
ENSG00000048052.23	HDAC9	-1.64418	0
ENSG00000136250.12	AOAH	-0.565991	0
ENSG00000128512.23	DOCK4	-4.8126	0
ENSG00000038945.15	MSR1	0.418323	0
ENSG00000147459.18	DOCK5	0.463818	0
ENSG00000147488.11	ST18	1.6438	0
ENSG00000157168.20	NRG1	0.470918	0
ENSG00000164796.18	CSMD3	-0.369702	0
ENSG00000164808.17	SPIDR	-0.293783	0
ENSG00000120963.12	ZNF706	-0.267129	0
ENSG00000175806.15	MSRA	0.775943	0
ENSG00000170873.19	MTSS1	-0.425163	0
ENSG00000147408.14	CSGALNACT1	-1.06059	0
ENSG00000183117.19	CSMD1	0.895546	0
ENSG00000198363.18	ASPH	0.252398	0
ENSG00000153317.15	ASAP1	-0.500522	0
ENSG00000182197.12	EXT1	-0.390606	0
ENSG00000185053.14	SGCZ	1.14413	0
ENSG00000184156.17	KCNQ3	-1.63742	0
ENSG00000254087.8	LYN	-0.522324	0
ENSG00000140396.13	NCOA2	-0.420294	0
ENSG00000147481.17	SNTG1	0.649805	0
ENSG00000097007.19	ABL1	-0.260745	0
ENSG00000147905.18	ZCCHC7	-0.267658	0
ENSG00000083067.24	TRPM3	0.299626	0
ENSG00000153707.17	PTPRD	3.92606	0
ENSG00000107263.18	RAPGEF1	-0.349774	0
ENSG00000070214.16	SLC44A1	0.589024	0
ENSG00000106799.13	TGFBR1	-0.329578	0
ENSG00000165025.15	SYK	-0.332462	0
ENSG00000173068.18	BNC2	-0.569918	0
ENSG00000107099.16	DOCK8	-0.734814	0
ENSG00000147251.16	DOCK11	-0.373591	0
ENSG00000198947.17	DMD	-0.494413	0
ENSG00000169306.10	IL1RAPL1	12.8845	0
ENSG00000147202.18	DIAPH2	-0.697347	0
ENSG00000185291.12	IL3RA	0.273123	0
ENSG00000198223.17	CSF2RA	-0.259088	0
ENSG00000177189.14	RPS6KA3	-0.272848	0
ENSG00000147010.18	SH3KBP1	-0.327789	0

## Sheet: Female_Mic
feature	gene	logFC	p_value
ENSG00000143476.18	DTL	1.07848	0.0348
ENSG00000116711.10	PLA2G4A	0.305918	0.0286
ENSG00000134460.18	IL2RA	9.76578	0.0338
ENSG00000095637.22	SORBS1	0.324348	0.0434
ENSG00000138119.17	MYOF	0.409754	0.0342
ENSG00000135678.12	CPM	0.446997	0.037
ENSG00000139132.15	FGD4	1.17915	0.0354
ENSG00000179715.13	PCED1B	0.382919	0.0158
ENSG00000100596.7	SPTLC2	0.446017	0.0188
ENSG00000133961.20	NUMB	0.291847	0.0466
ENSG00000186417.14	GLDN	0.830516	0.0346
ENSG00000273749.5	CYFIP1	0.634939	0.0474
ENSG00000087253.13	LPCAT2	0.806729	0.0198
ENSG00000005339.15	CREBBP	0.385708	0.0374
ENSG00000140750.17	ARHGAP17	0.322921	0.04
ENSG00000103528.17	SYT17	0.378716	0.041
ENSG00000062716.13	VMP1	0.473357	0.0206
ENSG00000134769.22	DTNA	0.475649	0.0132
ENSG00000170677.6	SOCS6	0.678185	0.0194
ENSG00000196605.7	ZNF846	0.25408	0
ENSG00000071051.14	NCK2	0.338305	0
ENSG00000080345.18	RIF1	0.350406	0
ENSG00000123612.16	ACVR1C	0.382213	0
ENSG00000135905.20	DOCK10	0.419066	0
ENSG00000138002.16	IFT172	0.314468	0
ENSG00000178568.15	ERBB4	1.25291	0
ENSG00000138411.13	HECW2	-0.374214	0
ENSG00000115183.15	TANC1	0.386757	0
ENSG00000048991.16	R3HDM1	0.257964	0
ENSG00000084733.11	RAB10	0.287136	0
ENSG00000144036.16	EXOC6B	-0.399977	0
ENSG00000144290.17	SLC4A10	0.260243	0
ENSG00000152127.9	MGAT5	0.566027	0
ENSG00000065413.20	ANKRD44	0.595639	0
ENSG00000123636.18	BAZ2B	0.304207	0
ENSG00000075884.14	ARHGAP15	0.27453	0
ENSG00000071054.16	MAP4K4	0.297098	0
ENSG00000169554.22	ZEB2	0.573481	0
ENSG00000157985.19	AGAP1	-0.375972	0
ENSG00000172985.11	SH3RF3	0.374665	0
ENSG00000175497.17	DPP10	2.00109	0
ENSG00000115310.18	RTN4	0.402422	0
ENSG00000176771.17	NCKAP5	-0.69859	0
ENSG00000068724.17	TTC7A	-0.597477	0
ENSG00000179915.24	NRXN1	1.02173	0
ENSG00000169756.16	LIMS1	0.352616	0
ENSG00000183023.18	SLC8A1	1.07351	0
ENSG00000144331.20	ZNF385B	-0.532503	0
ENSG00000066032.19	CTNNA2	-0.601611	0
ENSG00000116117.18	PARD3B	0.499059	0
ENSG00000123983.15	ACSL3	2.02418	0
ENSG00000168918.14	INPP5D	0.382264	0
ENSG00000198586.14	TLK1	0.309272	0
ENSG00000168702.18	LRP1B	0.784342	0
ENSG00000138069.18	RAB1A	-0.353546	0
ENSG00000204406.14	MBD5	0.476627	0
ENSG00000176204.14	LRRTM4	0.545689	0
ENSG00000115760.14	BIRC6	0.372456	0
ENSG00000115896.16	PLCL1	-0.388281	0
ENSG00000172264.17	MACROD2	-0.340183	0
ENSG00000078747.16	ITCH	-0.282324	0
ENSG00000171456.20	ASXL1	0.255024	0
ENSG00000064655.19	EYA2	0.43881	0
ENSG00000124126.14	PREX1	-0.582185	0
ENSG00000101463.6	SYNDIG1	2.0027	0
ENSG00000154654.15	NCAM2	-0.332229	0
ENSG00000155307.19	SAMSN1	0.302588	0
ENSG00000159128.15	IFNGR2	0.275974	0
ENSG00000160218.13	TRAPPC10	-0.368706	0
ENSG00000171587.15	DSCAM	0.342446	0
ENSG00000184792.16	OSBP2	-0.347194	0
ENSG00000054611.14	TBC1D22A	-0.52074	0
ENSG00000073849.16	ST6GAL1	1.97407	0
ENSG00000131374.14	TBC1D5	1.9418	0
ENSG00000082701.17	GSK3B	0.293982	0
ENSG00000144455.14	SUMF1	0.431794	0
ENSG00000152601.17	MBNL1	1.12778	0
ENSG00000163618.18	CADPS	0.295203	0
ENSG00000187672.14	ERC2	0.270264	0
ENSG00000033867.16	SLC4A7	0.413755	0
ENSG00000163513.19	TGFBR2	0.255088	0
ENSG00000144724.20	PTPRG	0.473744	0
ENSG00000173226.17	IQCB1	0.331272	0
ENSG00000163539.17	CLASP2	-0.365128	0
ENSG00000181804.15	SLC9A9	1.18615	0
ENSG00000144802.11	NFKBIZ	-0.310261	0
ENSG00000182606.17	TRAK1	0.365422	0
ENSG00000017260.20	ATP2C1	0.297088	0
ENSG00000182247.10	UBE2E2	0.669897	0
ENSG00000189283.10	FHIT	0.411031	0
ENSG00000075711.21	DLG1	-0.593025	0
ENSG00000197548.12	ATG7	0.506203	0
ENSG00000181722.17	ZBTB20	0.382385	0
ENSG00000152492.15	CCDC50	0.266241	0
ENSG00000283154.2	IQCJ-SCHIP1	0.618827	0
ENSG00000145012.13	LPP	0.296618	0
ENSG00000177694.16	NAALADL2	0.286149	0
ENSG00000114279.14	FGF12	0.261908	0
ENSG00000137462.9	TLR2	0.282311	0
ENSG00000078140.14	UBE2K	0.255058	0
ENSG00000109452.12	INPP4B	0.28343	0
ENSG00000138639.18	ARHGAP24	3.14232	0
ENSG00000138640.15	FAM13A	0.45533	0
ENSG00000145362.20	ANK2	-0.259702	0
ENSG00000085871.9	MGST2	0.295352	0
ENSG00000145390.11	USP53	0.512728	0
ENSG00000150625.16	GPM6A	0.72808	0
ENSG00000152208.13	GRID2	0.847824	0
ENSG00000152953.13	STK32B	0.289938	0
ENSG00000163625.16	WDFY3	0.385534	0
ENSG00000163694.15	RBM47	0.849946	0
ENSG00000163697.17	APBB2	-0.35229	0
ENSG00000173542.9	MOB1B	0.2778	0
ENSG00000064042.18	LIMCH1	-0.362178	0
ENSG00000138814.17	PPP3CA	0.510063	0
ENSG00000138777.20	PPA2	0.253025	0
ENSG00000185774.16	KCNIP4	-24.1169	0
ENSG00000134851.13	TMEM165	-0.953099	0
ENSG00000138756.19	BMP2K	1.00863	0
ENSG00000196782.12	MAML3	0.409567	0
ENSG00000182168.15	UNC5C	-0.329828	0
ENSG00000031003.10	FAM13B	0.361463	0
ENSG00000134982.17	APC	0.309705	0
ENSG00000079215.15	SLC1A3	1.55793	0
ENSG00000145526.12	CDH18	0.346284	0
ENSG00000145781.9	COMMD10	0.389019	0
ENSG00000145819.18	ARHGAP26	0.331105	0
ENSG00000151422.13	FER	-0.253903	0
ENSG00000145730.20	PAM	0.271055	0
ENSG00000169862.19	CTNND2	-0.644157	0
ENSG00000198108.4	CHSY3	0.502942	0
ENSG00000172869.14	DMXL1	0.384841	0
ENSG00000175471.19	MCTP1	-0.280154	0
ENSG00000145687.16	SSBP2	-0.335382	0
ENSG00000156475.19	PPP2R2B	-2.23511	0
ENSG00000081189.16	MEF2C	0.481738	0
ENSG00000038382.20	TRIO	0.386664	0
ENSG00000145685.14	LHFPL2	0.58822	0
ENSG00000154162.15	CDH12	-0.414357	0
ENSG00000185305.11	ARL15	-0.406136	0
ENSG00000145934.16	TENM2	0.311188	0
ENSG00000082269.17	FAM135A	0.331706	0
ENSG00000010810.17	FYN	-0.312624	0
ENSG00000135298.14	ADGRB3	1.24181	0
ENSG00000111846.19	GCNT2	0.313431	0
ENSG00000071242.12	RPS6KA2	0.312069	0
ENSG00000145996.11	CDKAL1	0.960385	0
ENSG00000146143.19	PRIM2	0.390828	0
ENSG00000112531.17	QKI	-1.2981	0
ENSG00000156639.12	ZFAND3	0.553416	0
ENSG00000080546.13	SESN1	0.281003	0
ENSG00000112137.18	PHACTR1	-1.00028	0
ENSG00000079819.19	EPB41L2	1.25203	0
ENSG00000175048.17	ZDHHC14	0.262469	0
ENSG00000008083.14	JARID2	-0.25601	0
ENSG00000135525.18	MAP7	-0.345635	0
ENSG00000096060.15	FKBP5	0.295256	0
ENSG00000120254.16	MTHFD1L	0.633167	0
ENSG00000055208.19	TAB2	0.7764	0
ENSG00000152818.18	UTRN	-0.296145	0
ENSG00000027697.15	IFNGR1	0.253209	0
ENSG00000152894.15	PTPRK	-0.27107	0
ENSG00000111885.7	MAN1A1	-0.301249	0
ENSG00000186231.17	KLHL32	-0.348498	0
ENSG00000008282.9	SYPL1	6.08683	0
ENSG00000106415.13	GLCCI1	0.251833	0
ENSG00000005483.21	KMT2E	0.265425	0
ENSG00000105810.10	CDK6	0.382922	0
ENSG00000153814.13	JAZF1	0.848659	0
ENSG00000164548.11	TRA2A	-0.287775	0
ENSG00000106034.18	CPED1	0.717681	0
ENSG00000155849.16	ELMO1	1.15653	0
ENSG00000154678.18	PDE1C	-0.462813	0
ENSG00000180233.11	ZNRF2	0.480163	0
ENSG00000158623.14	COPG2	0.380559	0
ENSG00000185811.19	IKZF1	0.286078	0
ENSG00000184903.10	IMMP2L	0.661366	0
ENSG00000059377.18	TBXAS1	0.735666	0
ENSG00000127946.17	HIP1	-0.315467	0
ENSG00000158321.18	AUTS2	-0.26774	0
ENSG00000005020.13	SKAP2	0.369031	0
ENSG00000128573.26	FOXP2	0.403696	0
ENSG00000128585.18	MKLN1	0.420756	0
ENSG00000187391.22	MAGI2	-0.846961	0
ENSG00000174469.23	CNTNAP2	2.44273	0
ENSG00000146555.19	SDK1	0.518716	0
ENSG00000048052.23	HDAC9	0.888611	0
ENSG00000187416.12	LHFPL3	-0.490802	0
ENSG00000122584.13	NXPH1	0.967384	0
ENSG00000128512.23	DOCK4	3.84593	0
ENSG00000038945.15	MSR1	-0.273566	0
ENSG00000176406.23	RIMS2	0.310895	0
ENSG00000164741.15	DLC1	0.482305	0
ENSG00000147488.11	ST18	-0.816102	0
ENSG00000147526.20	TACC1	-0.2606	0
ENSG00000156011.17	PSD3	0.316405	0
ENSG00000164808.17	SPIDR	0.380776	0
ENSG00000164830.19	OXR1	1.48569	0
ENSG00000170873.19	MTSS1	0.347125	0
ENSG00000183117.19	CSMD1	0.649684	0
ENSG00000169398.19	PTK2	0.276963	0
ENSG00000164733.22	CTSB	1.18185	0
ENSG00000132549.19	VPS13B	0.313637	0
ENSG00000131773.14	KHDRBS3	0.344175	0
ENSG00000185053.14	SGCZ	0.271819	0
ENSG00000147481.17	SNTG1	0.988542	0
ENSG00000119509.13	INVS	0.336295	0
ENSG00000107242.20	PIP5K1B	0.319409	0
ENSG00000155886.11	SLC24A2	-0.475994	0
ENSG00000147905.18	ZCCHC7	-0.252225	0
ENSG00000173611.18	SCAI	-0.359691	0
ENSG00000153707.17	PTPRD	-0.63808	0
ENSG00000070214.16	SLC44A1	-0.359958	0
ENSG00000106799.13	TGFBR1	0.522366	0
ENSG00000165025.15	SYK	0.685714	0
ENSG00000106723.17	SPIN1	0.29505	0
ENSG00000122707.12	RECK	0.394925	0
ENSG00000171843.17	MLLT3	0.495272	0
ENSG00000173068.18	BNC2	0.798972	0
ENSG00000107099.16	DOCK8	2.89588	0
ENSG00000169306.10	IL1RAPL1	-3.55899	0
ENSG00000129682.16	FGF13	0.289349	0
ENSG00000046653.15	GPM6B	-0.279902	0
ENSG00000147202.18	DIAPH2	0.304541	0
ENSG00000185291.12	IL3RA	-0.271513	0
ENSG00000147044.23	CASK	0.310622	0

## Sheet: Male_Oli
feature	gene	logFC	p_value
ENSG00000054523.18	KIF1B	0.333764	0.0406
ENSG00000189337.17	KAZN	0.667146	0.0442
ENSG00000151240.17	DIP2C	0.381424	0.0404
ENSG00000171988.19	JMJD1C	0.30918	0.0286
ENSG00000198964.14	SGMS1	0.361852	0.0154
ENSG00000165443.12	PHYHIPL	0.261872	0.0252
ENSG00000137478.15	FCHSD2	1.28837	0.0128
ENSG00000160584.16	SIK3	1.75588	0.0174
ENSG00000179104.9	TMTC2	1.34902	0.0338
ENSG00000140262.18	TCF12	1.15381	0.023
ENSG00000135905.20	DOCK10	-0.376236	0
ENSG00000178568.15	ERBB4	1.57399	0
ENSG00000075292.19	ZNF638	-0.549698	0
ENSG00000169554.22	ZEB2	0.457712	0
ENSG00000157985.19	AGAP1	-0.370311	0
ENSG00000171132.14	PRKCE	0.265863	0
ENSG00000175497.17	DPP10	0.272239	0
ENSG00000176771.17	NCKAP5	-0.459055	0
ENSG00000115306.16	SPTBN1	0.304446	0
ENSG00000066032.19	CTNNA2	0.368892	0
ENSG00000115252.18	PDE1A	-0.468193	0
ENSG00000123983.15	ACSL3	0.989359	0
ENSG00000168702.18	LRP1B	0.601662	0
ENSG00000144283.22	PKP4	0.329813	0
ENSG00000204406.14	MBD5	0.29303	0
ENSG00000115896.16	PLCL1	-0.500105	0
ENSG00000154654.15	NCAM2	5.74563	0
ENSG00000243156.9	MICAL3	-0.260582	0
ENSG00000131374.14	TBC1D5	0.276519	0
ENSG00000114757.19	PEX5L	0.991921	0
ENSG00000088538.13	DOCK3	0.503235	0
ENSG00000075651.16	PLD1	-0.290045	0
ENSG00000185565.12	LSAMP	0.535846	0
ENSG00000189283.10	FHIT	-0.354116	0
ENSG00000169760.17	NLGN1	0.675866	0
ENSG00000175161.14	CADM2	4.02888	0
ENSG00000114541.15	FRMD4B	-0.442263	0
ENSG00000283154.2	IQCJ-SCHIP1	-0.745938	0
ENSG00000169855.20	ROBO1	0.307707	0
ENSG00000124406.16	ATP8A1	-0.292187	0
ENSG00000150625.16	GPM6A	0.27769	0
ENSG00000152208.13	GRID2	0.439067	0
ENSG00000163697.17	APBB2	-0.342909	0
ENSG00000047365.12	ARAP2	0.71747	0
ENSG00000109339.24	MAPK10	-0.316159	0
ENSG00000064042.18	LIMCH1	-0.40717	0
ENSG00000196104.11	SPOCK3	0.380233	0
ENSG00000185774.16	KCNIP4	17.5844	0
ENSG00000134851.13	TMEM165	2.32732	0
ENSG00000182168.15	UNC5C	1.75544	0
ENSG00000112893.10	MAN2A1	1.36424	0
ENSG00000113319.13	RASGRF2	-0.315755	0
ENSG00000169862.19	CTNND2	0.718367	0
ENSG00000183580.10	FBXL7	0.323788	0
ENSG00000156475.19	PPP2R2B	5.36817	0
ENSG00000170624.14	SGCD	-0.384594	0
ENSG00000154162.15	CDH12	0.506153	0
ENSG00000118515.11	SGK1	0.280341	0
ENSG00000135298.14	ADGRB3	-0.33327	0
ENSG00000151914.21	DST	0.341835	0
ENSG00000112531.17	QKI	0.555135	0
ENSG00000008083.14	JARID2	0.258339	0
ENSG00000188580.15	NKAIN2	0.315015	0
ENSG00000186231.17	KLHL32	0.449578	0
ENSG00000196569.13	LAMA2	1.16216	0
ENSG00000008282.9	SYPL1	2.18508	0
ENSG00000122547.11	EEPD1	-0.294698	0
ENSG00000155849.16	ELMO1	0.342149	0
ENSG00000158623.14	COPG2	-0.48665	0
ENSG00000187391.22	MAGI2	-2.85707	0
ENSG00000128512.23	DOCK4	0.438454	0
ENSG00000104324.16	CPQ	0.376193	0
ENSG00000147459.18	DOCK5	0.388307	0
ENSG00000147488.11	ST18	-0.507785	0
ENSG00000183117.19	CSMD1	1.77534	0
ENSG00000184672.12	RALYL	0.252155	0
ENSG00000153707.17	PTPRD	-0.781457	0
ENSG00000169306.10	IL1RAPL1	5.65918	0

## Sheet: Female_Oli
feature	gene	logFC	p_value
ENSG00000033122.21	LRRC7	0.648257	0.001
ENSG00000198626.17	RYR2	0.432161	0.0032
ENSG00000143476.18	DTL	0.358354	0.0094
ENSG00000134460.18	IL2RA	9.88614	0.0272
ENSG00000152578.13	GRIA4	0.36274	0.006
ENSG00000137478.15	FCHSD2	1.00059	0.0048
ENSG00000110693.18	SOX6	0.474186	0.016
ENSG00000183715.13	OPCML	0.578048	0.0204
ENSG00000087053.20	MTMR2	0.250305	0.0414
ENSG00000184384.14	MAML2	0.556648	0.0072
ENSG00000067715.14	SYT1	0.409171	0.0116
ENSG00000120658.13	ENOX1	0.555198	0.0152
ENSG00000012983.11	MAP4K5	0.400449	0.0068
ENSG00000139915.21	MDGA2	0.279593	0.0198
ENSG00000140386.13	SCAPER	0.282445	0.0084
ENSG00000053747.17	LAMA3	18.3966	0.0256
ENSG00000187323.12	DCC	0.836403	0.0006
ENSG00000170579.17	DLGAP1	0.424737	0.0192
ENSG00000196628.20	TCF4	0.324569	0.0114
ENSG00000080345.18	RIF1	0.424709	0
ENSG00000135905.20	DOCK10	0.486252	0
ENSG00000178568.15	ERBB4	1.83846	0
ENSG00000144036.16	EXOC6B	-1.02535	0
ENSG00000157827.20	FMNL2	0.878114	0
ENSG00000157851.17	DPYSL5	0.301648	0
ENSG00000071054.16	MAP4K4	0.50434	0
ENSG00000170634.13	ACYP2	-0.270435	0
ENSG00000169554.22	ZEB2	0.287552	0
ENSG00000175497.17	DPP10	0.354629	0
ENSG00000115310.18	RTN4	0.444635	0
ENSG00000176771.17	NCKAP5	-0.275633	0
ENSG00000151692.15	RNF144A	0.280854	0
ENSG00000179915.24	NRXN1	0.30665	0
ENSG00000066032.19	CTNNA2	-0.282232	0
ENSG00000123983.15	ACSL3	2.14033	0
ENSG00000168702.18	LRP1B	1.08375	0
ENSG00000144278.15	GALNT13	0.509495	0
ENSG00000115896.16	PLCL1	-0.388887	0
ENSG00000101445.10	PPP1R16B	-0.298576	0
ENSG00000087495.17	PHACTR3	-0.256757	0
ENSG00000154654.15	NCAM2	2.66168	0
ENSG00000160285.15	LSS	-0.250156	0
ENSG00000114757.19	PEX5L	0.843314	0
ENSG00000154310.17	TNIK	0.512238	0
ENSG00000185565.12	LSAMP	0.632304	0
ENSG00000182247.10	UBE2E2	-0.385775	0
ENSG00000093167.18	LRRFIP2	-0.31616	0
ENSG00000075711.21	DLG1	0.392559	0
ENSG00000169760.17	NLGN1	0.845523	0
ENSG00000175161.14	CADM2	-1.36677	0
ENSG00000109458.8	GAB1	0.523232	0
ENSG00000124406.16	ATP8A1	0.511004	0
ENSG00000138698.15	RAP1GDS1	-0.322021	0
ENSG00000151552.12	QDPR	0.298473	0
ENSG00000152208.13	GRID2	0.861058	0
ENSG00000163697.17	APBB2	-0.313553	0
ENSG00000164124.11	TMEM144	0.429837	0
ENSG00000075539.15	FRYL	0.605098	0
ENSG00000047365.12	ARAP2	0.752147	0
ENSG00000064042.18	LIMCH1	-0.508511	0
ENSG00000184985.16	SORCS2	0.254703	0
ENSG00000196104.11	SPOCK3	0.810506	0
ENSG00000185774.16	KCNIP4	-1.84204	0
ENSG00000134851.13	TMEM165	-3.01174	0
ENSG00000182168.15	UNC5C	0.587864	0
ENSG00000174473.16	GALNTL6	-0.269892	0
ENSG00000130449.6	ZSWIM6	0.377789	0
ENSG00000112893.10	MAN2A1	1.47466	0
ENSG00000113269.14	RNF130	-0.32032	0
ENSG00000145526.12	CDH18	0.271197	0
ENSG00000169862.19	CTNND2	-0.552818	0
ENSG00000156475.19	PPP2R2B	-5.07336	0
ENSG00000154162.15	CDH12	0.879049	0
ENSG00000164627.18	KIF6	0.253792	0
ENSG00000135298.14	ADGRB3	0.946731	0
ENSG00000151914.21	DST	0.597367	0
ENSG00000112531.17	QKI	7.54136	0
ENSG00000155111.15	CDK19	0.471663	0
ENSG00000079819.19	EPB41L2	0.30531	0
ENSG00000135525.18	MAP7	0.38471	0
ENSG00000188580.15	NKAIN2	3.60055	0
ENSG00000008282.9	SYPL1	1.18554	0
ENSG00000155849.16	ELMO1	0.555488	0
ENSG00000158623.14	COPG2	0.310196	0
ENSG00000130226.17	DPP6	0.401612	0
ENSG00000158321.18	AUTS2	-0.50897	0
ENSG00000136237.19	RAPGEF5	0.500947	0
ENSG00000187391.22	MAGI2	-1.9721	0
ENSG00000174469.23	CNTNAP2	0.717111	0
ENSG00000122584.13	NXPH1	0.392347	0
ENSG00000128512.23	DOCK4	-0.256801	0
ENSG00000104324.16	CPQ	0.374529	0
ENSG00000164741.15	DLC1	-0.514342	0
ENSG00000147488.11	ST18	0.303123	0
ENSG00000156011.17	PSD3	-0.257608	0
ENSG00000183117.19	CSMD1	0.326407	0
ENSG00000169398.19	PTK2	-1.07375	0
ENSG00000156052.11	GNAQ	-0.308565	0
ENSG00000148219.18	ASTN2	-0.422435	0
ENSG00000153707.17	PTPRD	1.02255	0
ENSG00000196814.15	MVB12B	0.356079	0
ENSG00000136895.19	GARNL3	-0.266361	0
ENSG00000070214.16	SLC44A1	0.950522	0
ENSG00000081377.17	CDC14B	-0.310558	0
ENSG00000198947.17	DMD	0.466344	0
ENSG00000169306.10	IL1RAPL1	8.16089	0
ENSG00000188153.14	COL4A5	0.266504	0

[truncated: 2 more sheets: Male_Opc, Female_Opc]
