# Supplementary material for: Single-nucleus RNA velocity reveals critical synaptic and cell-cycle dysregulations in neuropathologically confirmed Alzheimer’s disease
Source: Sci Rep. 2024 Mar 27;14:7269. doi: 10.1038/s41598-024-57918-x (PMC10973452; doi:10.1038/s41598-024-57918-x)
Supplement: Supplementary file 6 — Supplementary Table 5. [file 41598_2024_57918_MOESM6_ESM.xlsx]

## Sheet: Excitatory
Gene	Neuropathology	Correlation	P-value
ZNF79	amyloid	-0.725217	6.087e-05
POM121	amyloid	-0.724348	6.274e-05
ARHGEF35	amyloid	-0.721739	6.865e-05
LEPROTL1	amyloid	-0.718261	7.729e-05
TAOK1	amyloid	-0.718261	7.729e-05
SAYSD1	amyloid	0.712174	9.473e-05
STIM1	amyloid	-0.690435	0.00018828
UMOD	amyloid	-0.686087	0.00021453
CKMT1B	amyloid	-0.68	0.00025659
THRAP3	amyloid	-0.675652	0.00029087
MB21D2	amyloid	0.671304	0.00032907
WNT4	amyloid	0.666957	0.00037154
UBXN7	amyloid	-0.666087	0.00038058
ABL1	amyloid	-0.662609	0.00041869
PHYKPL	amyloid	-0.662609	0.00041869
IL17RC	amyloid	0.661739	0.00042872
IL17RD	amyloid	-0.661739	0.00042872
NFKB1	amyloid	-0.66	0.0004494
C1GALT1	amyloid	-0.66	0.0004494
ASS1	amyloid	-0.65913	0.00046006
SERPINE3	amyloid	-0.654783	0.00051672
BRD8	amyloid	-0.651304	0.00056629
SLC45A4	amyloid	-0.648696	0.00060612
TRPM8	amyloid	0.648696	0.00060612
RPS3A	amyloid	0.647826	0.00061993
ITGB1BP1	amyloid	0.645217	0.00066298
OTP	amyloid	-0.643478	0.00069309
CNIH3	amyloid	0.64087	0.00074047
NUP153	amyloid	-0.64	0.00075688
ACLY	amyloid	0.64	0.00075688
C1orf167	amyloid	0.64	0.00075688
ASPH	amyloid	0.636522	0.00082565
GRID2IP	amyloid	0.635652	0.00084367
ZNF616	amyloid	0.633913	0.00088071
SNX25	amyloid	-0.631304	0.00093889
TSN	amyloid	-0.631304	0.00093889
OTOP1	amyloid	0.630435	0.00095901
ERMAP	amyloid	0.630435	0.00095901
ACE	amyloid	-0.629565	0.00097949
PARVG	amyloid	0.628696	0.00100035
BTAF1	amyloid	-0.625217	0.00108765
MICAL1	amyloid	-0.625217	0.00108765
PIK3IP1	amyloid	0.624348	0.00111047
TMEM222	amyloid	-0.623478	0.0011337
ATG13	amyloid	-0.622609	0.00115734
TRAPPC13	amyloid	-0.622609	0.00115734
TM7SF3	amyloid	-0.621739	0.00118141
PHF3	amyloid	-0.621739	0.00118141
SGPL1	amyloid	-0.62087	0.0012059
PTCH2	amyloid	-0.62	0.00123083
NNT	amyloid	-0.61913	0.0012562
DRC1	amyloid	-0.61913	0.0012562
FTSJ1	amyloid	0.618261	0.00128202
PPIA	amyloid	0.616522	0.00133502
CPNE4	amyloid	0.614783	0.00138988
PCBP3	amyloid	0.609565	0.00156621
DTNA	amyloid	-0.609565	0.00156621
GSTA4	amyloid	0.608696	0.00159738
SLC36A3	amyloid	-0.606957	0.00166131
SMCO2	amyloid	-0.605217	0.00172742
MN1	amyloid	0.603478	0.00179577
EXO5	amyloid	0.601739	0.0018664
SNX24	amyloid	-0.601739	0.0018664
ACADM	amyloid	-0.60087	0.0019026
C2orf49	amyloid	-0.6	0.00193939
FKBP15	amyloid	-0.6	0.00193939
ENAH	amyloid	0.598261	0.0020148
RNF17	amyloid	0.594783	0.00217314
FBXL5	amyloid	0.593913	0.00221434
SPEN	amyloid	-0.593043	0.00225621
CD200R1L	amyloid	-0.592174	0.00229874
GLRB	amyloid	0.592174	0.00229874
NLGN1	amyloid	-0.591304	0.00234195
FRG1	amyloid	-0.591304	0.00234195
PADI1	amyloid	0.589565	0.00243046
ARHGEF9	amyloid	0.589565	0.00243046
EDC3	amyloid	0.587826	0.00252178
C16orf72	amyloid	-0.586957	0.00256853
RBM26	amyloid	-0.586957	0.00256853
DEK	amyloid	0.584348	0.00271321
TMEM184A	amyloid	-0.584348	0.00271321
LRCH3	amyloid	-0.582609	0.00281345
SETD5	amyloid	-0.582609	0.00281345
ZNF418	amyloid	-0.581739	0.00286474
CHFR	amyloid	-0.581739	0.00286474
DAZAP2	amyloid	-0.58087	0.00291682
DST	amyloid	-0.58087	0.00291682
FRMPD2	amyloid	-0.58	0.0029697
SKA3	amyloid	0.58	0.0029697
GDPD3	amyloid	-0.57913	0.00302339
RAB8B	amyloid	0.57913	0.00302339
TLDC2	amyloid	-0.57913	0.00302339
AFAP1L2	amyloid	-0.578261	0.0030779
SUFU	amyloid	-0.576522	0.00318941
ZNF684	amyloid	-0.576522	0.00318941
PSMD14	amyloid	0.575652	0.00324644
BORCS5	amyloid	-0.573913	0.00336309
PSMD14	nft	0.749565	2.487e-05
UBXN7	nft	-0.725217	6.087e-05
CGREF1	nft	0.725217	6.087e-05
UMOD	nft	-0.724348	6.274e-05
TM7SF3	nft	-0.71913	7.505e-05
TAF5	nft	-0.712174	9.473e-05
ZNF341	nft	-0.708696	0.00010616
UBE3D	nft	0.707826	0.0001092
ZNF79	nft	-0.707826	0.0001092
SETD5	nft	-0.703478	0.00012558
TRPM8	nft	0.697391	0.0001521
MAPK1	nft	-0.694783	0.00016489
ASPH	nft	0.693043	0.00017392
IL17RC	nft	0.693043	0.00017392
SETDB2	nft	0.691304	0.00018339
C1GALT1	nft	-0.689565	0.0001933
MED28	nft	-0.686957	0.00020904
KCNH3	nft	-0.686087	0.00021453
DPPA3	nft	0.684348	0.00022588
ANXA6	nft	-0.683478	0.00023175
MED13	nft	-0.682609	0.00023776
OTOP1	nft	0.68087	0.00025017
SLC35F1	nft	0.68	0.00025659
CKMT1B	nft	-0.678261	0.00026986
EZH1	nft	-0.678261	0.00026986
SUZ12	nft	-0.677391	0.00027671
C7orf26	nft	-0.676522	0.00028371
UFC1	nft	0.675652	0.00029087
LCK	nft	0.674783	0.00029819
EP300	nft	-0.674783	0.00029819
NBPF11	nft	-0.673913	0.00030566
NPHP1	nft	0.671304	0.00032907
ACE	nft	-0.670435	0.00033721
CEP131	nft	-0.669565	0.00034552
C2orf49	nft	-0.669565	0.00034552
CEP57	nft	0.669565	0.00034552
NUDCD2	nft	-0.668696	0.00035401
GLRB	nft	0.667826	0.00036268
SPEN	nft	-0.667826	0.00036268
NDC80	nft	0.665217	0.00038982
PPIA	nft	0.663478	0.00040887
RPS3A	nft	0.66087	0.00043896
C14orf93	nft	-0.65913	0.00046006
GRIN1	nft	-0.655652	0.00050493
BSN	nft	0.654783	0.00051672
SYBU	nft	0.653043	0.00054102
BRD8	nft	-0.653043	0.00054102
PPP1R14D	nft	0.650435	0.00057931
ZBTB17	nft	-0.648696	0.00060612
RPL27A	nft	0.647826	0.00061993
PAICS	nft	0.645217	0.00066298
IFT88	nft	0.643478	0.00069309
NINL	nft	0.643478	0.00069309
NUDT4	nft	-0.643478	0.00069309
ZC3H13	nft	-0.643478	0.00069309
METTL22	nft	-0.642609	0.00070859
ANGEL1	nft	-0.642609	0.00070859
MRPS22	nft	0.642609	0.00070859
PHF3	nft	-0.641739	0.00072438
RBM26	nft	-0.64087	0.00074047
SLC30A8	nft	0.64087	0.00074047
KRAS	nft	0.63913	0.00077359
PHYKPL	nft	-0.638261	0.00079062
TELO2	nft	-0.637391	0.00080797
WNK1	nft	-0.637391	0.00080797
HEXIM2	nft	-0.635652	0.00084367
GRID2IP	nft	0.634783	0.00086202
LTA4H	nft	0.634783	0.00086202
TRAP1	nft	0.634783	0.00086202
STIM1	nft	-0.633913	0.00088071
CDH8	nft	0.633913	0.00088071
ERMAP	nft	0.632174	0.00091914
TSN	nft	-0.631304	0.00093889
ACHE	nft	-0.631304	0.00093889
FBXL5	nft	0.630435	0.00095901
DDRGK1	nft	0.629565	0.00097949
DLL3	nft	0.629565	0.00097949
PAFAH1B1	nft	0.629565	0.00097949
ABL1	nft	-0.628696	0.00100035
MICAL1	nft	-0.628696	0.00100035
CCDC122	nft	0.628696	0.00100035
DRC1	nft	-0.627826	0.00102159
DDX31	nft	-0.627826	0.00102159
SULT1C2	nft	-0.627826	0.00102159
PPP1R8	nft	-0.626957	0.00104321
ATP6V1E1	nft	-0.626957	0.00104321
OGFOD1	nft	0.626087	0.00106523
NR2E1	nft	0.626087	0.00106523
LCORL	nft	0.625217	0.00108765
FBF1	nft	-0.625217	0.00108765
MMP11	nft	0.625217	0.00108765
TAOK1	nft	-0.624348	0.00111047
GPC5	nft	0.622609	0.00115734
NLRP5	nft	0.621739	0.00118141
PIN4	nft	0.62087	0.0012059
FTSJ1	nft	0.62	0.00123083
TMEM238	nft	-0.62	0.00123083
CNIH3	nft	0.62	0.00123083
MRPL36	nft	0.61913	0.0012562
FLRT2	nft	0.61913	0.0012562
MSH4	nft	0.61913	0.0012562
LUZP1	nft	-0.618261	0.00128202
LMAN1	nft	-0.618261	0.00128202
LRRIQ4	nft	0.618261	0.00128202
WDR81	nft	0.617391	0.00130829
HDDC2	nft	0.617391	0.00130829
MB21D2	nft	0.617391	0.00130829
SLC36A1	nft	-0.616522	0.00133502
UBE2O	nft	-0.615652	0.00136221
UBTD1	nft	-0.614783	0.00138988
TMSB15B	nft	0.614783	0.00138988
RAB30	nft	0.613913	0.00141803
SF3A3	nft	-0.613913	0.00141803
FAM153A	nft	-0.613043	0.00144667
NFKB1	nft	-0.612174	0.00147579
ADGRG7	nft	0.612174	0.00147579
CASR	nft	0.612174	0.00147579
TINAG	nft	0.612174	0.00147579
TDRP	nft	-0.612174	0.00147579
NPTX2	nft	-0.610435	0.00153556
HNRNPD	nft	-0.609565	0.00156621
PTCH2	nft	-0.609565	0.00156621
SAYSD1	nft	0.608696	0.00159738
CHFR	nft	-0.607826	0.00162908
PHLDB3	nft	-0.606087	0.00169409
SYT10	nft	0.606087	0.00169409
BCL11B	nft	0.605217	0.00172742
BAG6	nft	-0.604348	0.00176131
PLIN2	nft	0.604348	0.00176131
CHAF1B	nft	0.604348	0.00176131
C8orf88	nft	0.603478	0.00179577
GTF3C5	nft	-0.603478	0.00179577
TBC1D10A	nft	0.603478	0.00179577
EEF1A1	nft	0.603478	0.00179577
NLRC3	nft	0.602609	0.00183079
ERLIN1	nft	-0.602609	0.00183079
IFI27L2	nft	0.602609	0.00183079
CMC1	nft	0.602609	0.00183079
COL27A1	nft	-0.601739	0.0018664
NAPA	nft	-0.601739	0.0018664
TEAD1	nft	-0.6	0.00193939
CHODL	nft	0.6	0.00193939
KCNK1	nft	0.598261	0.0020148
PATE1	nft	0.598261	0.0020148
HSP90AA1	nft	0.596522	0.0020927
PYY	nft	0.596522	0.0020927
PSMD6	nft	0.596522	0.0020927
TMEM222	nft	-0.596522	0.0020927
BAIAP2L2	nft	0.596522	0.0020927
RTKN	nft	-0.596522	0.0020927
LMOD1	nft	0.595652	0.0021326
ATP6AP1L	nft	0.595652	0.0021326
ZNF684	nft	-0.593913	0.00221434
ADK	nft	0.593913	0.00221434
DUSP26	nft	-0.593043	0.00225621
ZDHHC13	nft	-0.593043	0.00225621
NXPE1	nft	0.593043	0.00225621
TRNAU1AP	nft	-0.593043	0.00225621
CHRNA6	nft	0.592174	0.00229874
PLA2G1B	nft	0.592174	0.00229874
PRCC	nft	0.592174	0.00229874
KLF7	nft	-0.592174	0.00229874
SLC22A9	nft	0.592174	0.00229874
C17orf67	nft	0.592174	0.00229874
CTDP1	nft	-0.591304	0.00234195
HYLS1	nft	-0.591304	0.00234195
ATL3	nft	-0.590435	0.00238586
WNT4	nft	0.590435	0.00238586
CGGBP1	nft	-0.589565	0.00243046
CCPG1	nft	-0.586087	0.00261601
NRXN1	nft	0.586087	0.00261601
KPNA6	nft	0.585217	0.00266423
ZNF83	nft	0.585217	0.00266423
CCT4	nft	0.584348	0.00271321
RHOC	nft	0.584348	0.00271321
LHPP	nft	0.584348	0.00271321
LYRM4	nft	0.584348	0.00271321
TRPC7	nft	0.583478	0.00276294
EFNA5	nft	0.582609	0.00281345
ELAVL4	nft	0.582609	0.00281345
ITGB1BP1	nft	0.582609	0.00281345
DTHD1	nft	0.582609	0.00281345
LCAT	nft	0.581739	0.00286474
BMS1	nft	-0.581739	0.00286474
GREB1	nft	0.581739	0.00286474
SMARCA1	nft	0.581739	0.00286474
NBPF1	nft	-0.581739	0.00286474
ZNF91	nft	0.58087	0.00291682
TBC1D19	nft	0.58087	0.00291682
NAB1	nft	-0.58087	0.00291682
PIKFYVE	nft	-0.58087	0.00291682
PRKG1	nft	0.58087	0.00291682
SYNE2	nft	0.58087	0.00291682
MPPED1	nft	0.58	0.0029697
ASMT	nft	0.58	0.0029697
TDRD15	nft	0.57913	0.00302339
SNX24	nft	-0.578261	0.0030779
MIPOL1	nft	0.578261	0.0030779
KIF18A	nft	0.578261	0.0030779
TMEM184A	nft	-0.577391	0.00313324
FAM124B	nft	0.577391	0.00313324
ACTR6	nft	0.577391	0.00313324
PAQR5	nft	0.576522	0.00318941
TNS2	nft	-0.576522	0.00318941
IBTK	nft	-0.576522	0.00318941
FKBP15	nft	-0.576522	0.00318941
FCF1	nft	-0.576522	0.00318941
PHF19	nft	0.576522	0.00318941
COX17	nft	0.575652	0.00324644
TDRD12	nft	0.574783	0.00330433
DBNDD1	nft	-0.574783	0.00330433
TBC1D21	nft	0.574783	0.00330433
UTP20	nft	-0.574783	0.00330433
DST	nft	-0.574783	0.00330433
TSPAN1	nft	0.573913	0.00336309
XKR3	nft	0.573913	0.00336309
UBXN7	plaq_n	-0.771304	1.023e-05
CEP131	plaq_n	-0.73913	3.693e-05
OTOP1	plaq_n	0.73913	3.693e-05
NPHP1	plaq_n	0.715652	8.439e-05
DTHD1	plaq_n	0.705217	0.00011879
UMOD	plaq_n	-0.70087	0.00013641
TMEM184A	plaq_n	-0.696522	0.00015626
UFC1	plaq_n	0.694783	0.00016489
EP300	plaq_n	-0.693913	0.00016935
ASPH	plaq_n	0.686957	0.00020904
CNIH3	plaq_n	0.684348	0.00022588
CTDP1	plaq_n	-0.682609	0.00023776
ANXA6	plaq_n	-0.682609	0.00023776
BAIAP2L2	plaq_n	0.68087	0.00025017
HNRNPD	plaq_n	-0.68087	0.00025017
NBPF11	plaq_n	-0.676522	0.00028371
NLRP5	plaq_n	0.663478	0.00040887
FCF1	plaq_n	-0.663478	0.00040887
SYT10	plaq_n	0.662609	0.00041869
TM7SF3	plaq_n	-0.66	0.0004494
FBXL5	plaq_n	0.65913	0.00046006
TAF5	plaq_n	-0.658261	0.00047094
UBE3D	plaq_n	0.657391	0.00048204
DPPA3	plaq_n	0.656522	0.00049337
ATL3	plaq_n	-0.656522	0.00049337
TRANK1	plaq_n	-0.655652	0.00050493
TMPRSS11B	plaq_n	-0.654783	0.00051672
NUDT4	plaq_n	-0.654783	0.00051672
MMP11	plaq_n	0.652174	0.00055353
TDRD15	plaq_n	0.650435	0.00057931
RAB30	plaq_n	0.648696	0.00060612
CEP57	plaq_n	0.648696	0.00060612
NUDCD2	plaq_n	-0.648696	0.00060612
AKT2	plaq_n	-0.647826	0.00061993
MAPK1	plaq_n	-0.647826	0.00061993
METTL22	plaq_n	-0.646957	0.000634
KIF18A	plaq_n	0.645217	0.00066298
IFT88	plaq_n	0.644348	0.00067789
RTKN	plaq_n	-0.643478	0.00069309
CDH8	plaq_n	0.643478	0.00069309
BCL2L14	plaq_n	-0.643478	0.00069309
C7orf26	plaq_n	-0.642609	0.00070859
RPS3A	plaq_n	0.641739	0.00072438
BMS1	plaq_n	-0.64087	0.00074047
C2orf49	plaq_n	-0.64087	0.00074047
TSN	plaq_n	-0.638261	0.00079062
NFKB1	plaq_n	-0.635652	0.00084367
IL17RC	plaq_n	0.634783	0.00086202
PPP1R8	plaq_n	-0.633913	0.00088071
ZBTB17	plaq_n	-0.633913	0.00088071
LCK	plaq_n	0.632174	0.00091914
TRPM8	plaq_n	0.632174	0.00091914
MYB	plaq_n	0.631304	0.00093889
ACE	plaq_n	-0.630435	0.00095901
SETDB2	plaq_n	0.630435	0.00095901
TMEM238	plaq_n	-0.629565	0.00097949
UBTD1	plaq_n	-0.628696	0.00100035
LRP3	plaq_n	-0.626957	0.00104321
ZC3H13	plaq_n	-0.626957	0.00104321
C1GALT1	plaq_n	-0.625217	0.00108765
RAC1	plaq_n	-0.625217	0.00108765
CGREF1	plaq_n	0.623478	0.0011337
ANGEL1	plaq_n	-0.623478	0.0011337
FBF1	plaq_n	-0.623478	0.0011337
C8orf88	plaq_n	0.622609	0.00115734
TAOK1	plaq_n	-0.621739	0.00118141
NDC80	plaq_n	0.621739	0.00118141
ZNF79	plaq_n	-0.621739	0.00118141
STAM2	plaq_n	-0.61913	0.0012562
SUZ12	plaq_n	-0.617391	0.00130829
TMEM245	plaq_n	-0.616522	0.00133502
ZNF341	plaq_n	-0.615652	0.00136221
CKMT1B	plaq_n	-0.613913	0.00141803
DBNDD1	plaq_n	-0.613043	0.00144667
FAM160B2	plaq_n	-0.613043	0.00144667
UBE2Z	plaq_n	-0.611304	0.00150542
RPL27A	plaq_n	0.609565	0.00156621
SLFN14	plaq_n	0.608696	0.00159738
SLC30A8	plaq_n	0.605217	0.00172742
ATP6V1E1	plaq_n	-0.605217	0.00172742
CASR	plaq_n	0.604348	0.00176131
CRIPT	plaq_n	-0.603478	0.00179577
ADAM2	plaq_n	0.603478	0.00179577
WWOX	plaq_n	0.602609	0.00183079
MSH4	plaq_n	0.602609	0.00183079
TEAD1	plaq_n	-0.602609	0.00183079
PPP1R14D	plaq_n	0.601739	0.0018664
ANAPC15	plaq_n	0.6	0.00193939
KCNH3	plaq_n	-0.6	0.00193939
WDR81	plaq_n	0.6	0.00193939
NAPA	plaq_n	-0.59913	0.00197679
CCDC122	plaq_n	0.59913	0.00197679
ATXN7L2	plaq_n	-0.59913	0.00197679
SRP9	plaq_n	-0.598261	0.0020148
RSPH1	plaq_n	-0.598261	0.0020148
SULT1C2	plaq_n	-0.598261	0.0020148
ITGB1BP1	plaq_n	0.598261	0.0020148
GPC5	plaq_n	0.598261	0.0020148
IL21R	plaq_n	0.597391	0.00205344
KLHL23	plaq_n	0.597391	0.00205344
OGFOD1	plaq_n	0.597391	0.00205344
IL17F	plaq_n	-0.595652	0.0021326
STIM1	plaq_n	-0.594783	0.00217314
ATG13	plaq_n	-0.594783	0.00217314
PDCD2	plaq_n	0.594783	0.00217314
LCORL	plaq_n	0.594783	0.00217314
PUM2	plaq_n	-0.594783	0.00217314
PAICS	plaq_n	0.594783	0.00217314
PHF3	plaq_n	-0.593043	0.00225621
PHYKPL	plaq_n	-0.592174	0.00229874
EZH1	plaq_n	-0.592174	0.00229874
PPM1B	plaq_n	-0.591304	0.00234195
PHF19	plaq_n	0.591304	0.00234195
KIAA1217	plaq_n	0.591304	0.00234195
PLCB2	plaq_n	0.591304	0.00234195
HDDC2	plaq_n	0.591304	0.00234195
PLIN2	plaq_n	0.589565	0.00243046
KRAS	plaq_n	0.588696	0.00247576
CHRNA6	plaq_n	0.587826	0.00252178
GLS	plaq_n	0.586957	0.00256853
GOSR1	plaq_n	-0.586087	0.00261601
SP1	plaq_n	0.586087	0.00261601
RBM26	plaq_n	-0.585217	0.00266423
SUMF2	plaq_n	-0.584348	0.00271321
CRTAP	plaq_n	-0.584348	0.00271321
BRD8	plaq_n	-0.584348	0.00271321
ZRSR2	plaq_n	-0.584348	0.00271321
NR1D1	plaq_n	-0.582609	0.00281345
SLC45A4	plaq_n	-0.582609	0.00281345
E2F3	plaq_n	-0.581739	0.00286474
WNK1	plaq_n	-0.581739	0.00286474
TLN2	plaq_n	0.58087	0.00291682
EED	plaq_n	-0.58087	0.00291682
SGK3	plaq_n	-0.57913	0.00302339
TDRP	plaq_n	-0.578261	0.0030779
CDH3	plaq_n	0.577391	0.00313324
TRPC7	plaq_n	0.576522	0.00318941
GNLY	plaq_n	-0.575652	0.00324644
DTNA	plaq_n	-0.575652	0.00324644
PAFAH1B1	plaq_n	0.575652	0.00324644
PSMD14	plaq_n	0.575652	0.00324644
SLC22A9	plaq_n	0.574783	0.00330433
TRAP1	plaq_n	0.574783	0.00330433
DLL3	plaq_n	0.573913	0.00336309
VSTM5	plaq_n	-0.573913	0.00336309
MED13	tangles	-0.792174	3.97e-06
TELO2	tangles	-0.786957	5.08e-06
NPTX2	tangles	-0.766087	1.277e-05
SPEN	tangles	-0.743478	3.139e-05
NLRP5	tangles	0.741739	3.351e-05
LMAN1	tangles	-0.74087	3.462e-05
TMEM259	tangles	-0.735652	4.196e-05
ARID3C	tangles	0.731304	4.91e-05
SLC47A2	tangles	0.731304	4.91e-05
MSH4	tangles	0.723478	6.466e-05
FAM124B	tangles	0.72087	7.073e-05
C2orf49	tangles	-0.713043	9.204e-05
OTOP1	tangles	0.709565	0.0001032
PPIA	tangles	0.707826	0.0001092
SUZ12	tangles	-0.706087	0.00011552
EP300	tangles	-0.70087	0.00013641
UBE3D	tangles	0.693043	0.00017392
PSMB8	tangles	-0.691304	0.00018339
BSN	tangles	0.691304	0.00018339
UBXN7	tangles	-0.68087	0.00025017
IL21R	tangles	0.68	0.00025659
CEP57	tangles	0.67913	0.00026315
C4orf3	tangles	-0.676522	0.00028371
BMS1	tangles	-0.674783	0.00029819
HNRNPD	tangles	-0.671304	0.00032907
PSMD14	tangles	0.670435	0.00033721
IKZF5	tangles	0.669565	0.00034552
PAICS	tangles	0.668696	0.00035401
TDRP	tangles	-0.666087	0.00038058
TSPAN1	tangles	0.665217	0.00038982
PATE1	tangles	0.662609	0.00041869
ERN2	tangles	0.66087	0.00043896
SAYSD1	tangles	0.657391	0.00048204
TSN	tangles	-0.654783	0.00051672
ASPH	tangles	0.653913	0.00052875
SLC22A13	tangles	0.652174	0.00055353
DBNDD1	tangles	-0.651304	0.00056629
NDC80	tangles	0.649565	0.00059259
TM7SF3	tangles	-0.648696	0.00060612
HDDC2	tangles	0.647826	0.00061993
RASGRF1	tangles	0.646087	0.00064835
TGM1	tangles	-0.644348	0.00067789
MAFG	tangles	-0.644348	0.00067789
DST	tangles	-0.643478	0.00069309
CKMT1B	tangles	-0.643478	0.00069309
BRD8	tangles	-0.643478	0.00069309
RORC	tangles	0.64087	0.00074047
UMOD	tangles	-0.64	0.00075688
UTP20	tangles	-0.638261	0.00079062
C9orf153	tangles	0.638261	0.00079062
RPL27A	tangles	0.638261	0.00079062
LHFPL2	tangles	0.637391	0.00080797
MRPS27	tangles	0.636522	0.00082565
NLRC3	tangles	0.633913	0.00088071
COL27A1	tangles	-0.633043	0.00089975
SGMS1	tangles	-0.633043	0.00089975
KMT2B	tangles	-0.632174	0.00091914
CNOT3	tangles	0.631304	0.00093889
TAF5	tangles	-0.631304	0.00093889
LRRC72	tangles	0.631304	0.00093889
TRIQK	tangles	0.630435	0.00095901
CNIH3	tangles	0.630435	0.00095901
SLC25A23	tangles	0.629565	0.00097949
SLC45A4	tangles	-0.627826	0.00102159
FBXO11	tangles	0.626957	0.00104321
C1orf141	tangles	0.626957	0.00104321
NPAS1	tangles	0.625217	0.00108765
C1orf94	tangles	0.625217	0.00108765
GTF3C5	tangles	-0.624348	0.00111047
CD200R1L	tangles	-0.624348	0.00111047
ANXA6	tangles	-0.624348	0.00111047
CEP131	tangles	-0.623478	0.0011337
ZC3H13	tangles	-0.621739	0.00118141
MMP11	tangles	0.62	0.00123083
CAPN3	tangles	-0.61913	0.0012562
NT5C3B	tangles	-0.618261	0.00128202
MED28	tangles	-0.618261	0.00128202
FKBP15	tangles	-0.616522	0.00133502
MYSM1	tangles	-0.616522	0.00133502
C1GALT1	tangles	-0.616522	0.00133502
SV2A	tangles	-0.616522	0.00133502
CGREF1	tangles	0.615652	0.00136221
TRIM26	tangles	-0.613043	0.00144667
SLC35F1	tangles	0.612174	0.00147579
NOD1	tangles	0.612174	0.00147579
EIF3E	tangles	0.610435	0.00153556
ST8SIA1	tangles	0.609565	0.00156621
ST7	tangles	-0.609565	0.00156621
WNT4	tangles	0.608696	0.00159738
CPO	tangles	0.607826	0.00162908
MEX3D	tangles	-0.607826	0.00162908
HSD17B12	tangles	0.607826	0.00162908
XKR3	tangles	0.606087	0.00169409
LRRTM4	tangles	0.606087	0.00169409
MTG1	tangles	-0.605217	0.00172742
RGPD5	tangles	0.605217	0.00172742
CORIN	tangles	0.604348	0.00176131
REC114	tangles	0.603478	0.00179577
KPNA6	tangles	0.602609	0.00183079
TRAPPC11	tangles	-0.602609	0.00183079
MMP27	tangles	0.601739	0.0018664
BICD2	tangles	-0.601739	0.0018664
RPA2	tangles	0.6	0.00193939
CCPG1	tangles	-0.6	0.00193939
ASPDH	tangles	-0.59913	0.00197679
TPRKB	tangles	0.598261	0.0020148
FAM25G	tangles	0.597391	0.00205344
RWDD2A	tangles	-0.597391	0.00205344
CCND1	tangles	-0.594783	0.00217314
MAPK1	tangles	-0.594783	0.00217314
FMNL3	tangles	-0.593913	0.00221434
RBM14-RBM4	tangles	0.593913	0.00221434
GSTA4	tangles	0.593043	0.00225621
HINT1	tangles	0.593043	0.00225621
NOL12	tangles	-0.593043	0.00225621
TUBA8	tangles	0.593043	0.00225621
DDX5	tangles	-0.592174	0.00229874
FLT4	tangles	0.592174	0.00229874
DMRTA1	tangles	0.591304	0.00234195
AGO1	tangles	-0.591304	0.00234195
NEU1	tangles	-0.591304	0.00234195
SLC30A8	tangles	0.591304	0.00234195
UBE2O	tangles	-0.591304	0.00234195
ARHGEF10	tangles	0.591304	0.00234195
DNLZ	tangles	0.591304	0.00234195
WFDC5	tangles	0.591304	0.00234195
CCDC188	tangles	0.591304	0.00234195
AC015688.3	tangles	0.591304	0.00234195
PSMD6	tangles	0.591304	0.00234195
ANKH	tangles	0.590435	0.00238586
UPF3B	tangles	-0.590435	0.00238586
TRAP1	tangles	0.590435	0.00238586
ACE	tangles	-0.590435	0.00238586
TNFAIP6	tangles	0.589565	0.00243046
MPV17L2	tangles	-0.589565	0.00243046
KCNE1	tangles	-0.589565	0.00243046
SKA3	tangles	0.588696	0.00247576
PDIA2	tangles	-0.588696	0.00247576
LSS	tangles	-0.587826	0.00252178
SNRK	tangles	0.587826	0.00252178
AGGF1	tangles	0.586957	0.00256853
CHST15	tangles	0.586957	0.00256853
PHF3	tangles	-0.585217	0.00266423
IL17RC	tangles	0.585217	0.00266423
BEND3	tangles	0.585217	0.00266423
CASR	tangles	0.585217	0.00266423
NEURL3	tangles	-0.584348	0.00271321
SYPL2	tangles	0.583478	0.00276294
LTA4H	tangles	0.583478	0.00276294
RTKN	tangles	-0.583478	0.00276294
KLHL32	tangles	-0.583478	0.00276294
AP1M2	tangles	0.583478	0.00276294
PIK3IP1	tangles	0.582609	0.00281345
NPHP1	tangles	0.582609	0.00281345
ASB11	tangles	0.581739	0.00286474
A2M	tangles	0.581739	0.00286474
TDRD15	tangles	0.58087	0.00291682
ZFAND3	tangles	-0.58	0.0029697
SLC31A1	tangles	0.58	0.0029697
PLSCR2	tangles	0.58	0.0029697
CACNA1B	tangles	0.57913	0.00302339
C7orf26	tangles	-0.578261	0.0030779
NXPH2	tangles	0.578261	0.0030779
CCDC88B	tangles	-0.576522	0.00318941
ETFA	tangles	0.575652	0.00324644
ZNF91	tangles	0.575652	0.00324644
EXOSC2	tangles	-0.575652	0.00324644
FAM81B	tangles	0.574783	0.00330433
SRRM1	tangles	-0.574783	0.00330433
CLC	tangles	0.574783	0.00330433
ANXA1	tangles	0.573913	0.00336309

## Sheet: Inhibitory
Gene	Neuropathology	Correlation	P-value
SPTB	amyloid	-0.827826	6e-07
PGAP3	amyloid	-0.764348	1.373e-05
ZNF689	amyloid	-0.75913	1.702e-05
MTR	amyloid	-0.749565	2.487e-05
SLC45A1	amyloid	0.72087	7.073e-05
TSEN34	amyloid	0.72	7.286e-05
DACH2	amyloid	0.704348	0.00012214
CKMT1B	amyloid	-0.687826	0.00020367
PNPLA7	amyloid	-0.683478	0.00023175
WDR31	amyloid	-0.683478	0.00023175
EFCAB5	amyloid	-0.67913	0.00026315
TDRD6	amyloid	-0.677391	0.00027671
MYBBP1A	amyloid	-0.668696	0.00035401
TMEM68	amyloid	-0.667826	0.00036268
POLD1	amyloid	-0.665217	0.00038982
KLHL28	amyloid	-0.665217	0.00038982
ZMAT3	amyloid	-0.65913	0.00046006
THRAP3	amyloid	-0.657391	0.00048204
POLR3D	amyloid	-0.657391	0.00048204
CSF1	amyloid	0.656522	0.00049337
TEX35	amyloid	-0.654783	0.00051672
C2orf83	amyloid	-0.654783	0.00051672
PROX2	amyloid	-0.652174	0.00055353
ARL15	amyloid	0.64087	0.00074047
LMAN1	amyloid	-0.64	0.00075688
SLC35F5	amyloid	-0.635652	0.00084367
FAM156A	amyloid	-0.634783	0.00086202
ASPH	amyloid	0.634783	0.00086202
EPB41L5	amyloid	-0.631304	0.00093889
ACP1	amyloid	0.630435	0.00095901
EIF4E1B	amyloid	-0.628696	0.00100035
BFSP1	amyloid	0.627826	0.00102159
CFAP61	amyloid	0.622609	0.00115734
TAF5	amyloid	-0.622609	0.00115734
DTNA	amyloid	-0.622609	0.00115734
COQ7	amyloid	-0.62087	0.0012059
MDS2	amyloid	-0.618261	0.00128202
ZBTB37	amyloid	-0.618261	0.00128202
SORCS1	amyloid	-0.617391	0.00130829
TBL1X	amyloid	0.617391	0.00130829
LUZP1	amyloid	-0.617391	0.00130829
INCENP	amyloid	-0.617391	0.00130829
WDR92	amyloid	-0.617391	0.00130829
CRTC1	amyloid	-0.616522	0.00133502
MPP4	amyloid	0.613043	0.00144667
ZNF615	amyloid	-0.612174	0.00147579
LRRFIP1	amyloid	-0.610435	0.00153556
TRMT1	amyloid	-0.610435	0.00153556
PSME4	amyloid	-0.610435	0.00153556
RSPH14	amyloid	0.609565	0.00156621
CHIT1	amyloid	0.608696	0.00159738
CCNG2	amyloid	-0.606957	0.00166131
CCDC3	amyloid	0.606087	0.00169409
SPINK2	amyloid	-0.606087	0.00169409
GSTO2	amyloid	0.604348	0.00176131
RPS3A	amyloid	0.602609	0.00183079
MPZL1	amyloid	-0.601739	0.0018664
RBBP4	amyloid	0.601739	0.0018664
PAK4	amyloid	-0.60087	0.0019026
GPR176	amyloid	-0.597391	0.00205344
CARD8	amyloid	0.595652	0.0021326
WDR75	amyloid	-0.593043	0.00225621
SLC35F1	amyloid	0.593043	0.00225621
PPARG	amyloid	0.591304	0.00234195
SPAG8	amyloid	-0.591304	0.00234195
SLC45A4	amyloid	-0.590435	0.00238586
LMO1	amyloid	-0.589565	0.00243046
EIF1B	amyloid	0.589565	0.00243046
TTC7A	amyloid	-0.589565	0.00243046
YWHAG	amyloid	-0.589565	0.00243046
FAM160A2	amyloid	-0.586957	0.00256853
PDE6B	amyloid	-0.584348	0.00271321
DPPA2	amyloid	-0.583478	0.00276294
PPP1R32	amyloid	-0.583478	0.00276294
FAHD1	amyloid	0.582609	0.00281345
PAK1	amyloid	-0.581739	0.00286474
MBLAC2	amyloid	0.58087	0.00291682
CNIH3	amyloid	0.58	0.0029697
SHROOM3	amyloid	0.57913	0.00302339
PGAP3	nft	-0.826087	6.6e-07
GTF3C5	nft	-0.788696	4.68e-06
DDA1	nft	-0.731304	4.91e-05
WDR31	nft	-0.71913	7.505e-05
STAG1	nft	0.716522	8.196e-05
ANO3	nft	0.711304	9.748e-05
LUZP1	nft	-0.702609	0.0001291
ZNF91	nft	0.701739	0.00013271
C1GALT1	nft	-0.70087	0.00013641
ASPH	nft	0.69913	0.00014407
LMAN1	nft	-0.698261	0.00014804
ARL15	nft	0.698261	0.00014804
KCNH1	nft	-0.693913	0.00016935
SLC35F1	nft	0.688696	0.00019842
CFAP61	nft	0.684348	0.00022588
PSMD14	nft	0.683478	0.00023175
AP4S1	nft	0.682609	0.00023776
WNK1	nft	-0.675652	0.00029087
FBXW2	nft	-0.675652	0.00029087
SLC22A9	nft	0.675652	0.00029087
RAB11FIP5	nft	0.674783	0.00029819
IDH3A	nft	-0.673043	0.0003133
MED13	nft	-0.672174	0.0003211
FBN2	nft	0.670435	0.00033721
TMTC3	nft	-0.670435	0.00033721
TMEM69	nft	-0.669565	0.00034552
EP300	nft	-0.669565	0.00034552
FAHD1	nft	0.666957	0.00037154
ACP1	nft	0.666087	0.00038058
MRPS22	nft	0.663478	0.00040887
DGKB	nft	0.663478	0.00040887
TBC1D21	nft	0.662609	0.00041869
CSF1	nft	0.662609	0.00041869
HNRNPD	nft	-0.66	0.0004494
TMEM68	nft	-0.66	0.0004494
MTMR8	nft	0.66	0.0004494
TSEN34	nft	0.657391	0.00048204
TEAD1	nft	-0.656522	0.00049337
CMC1	nft	0.655652	0.00050493
DPPA2	nft	-0.654783	0.00051672
SYNJ1	nft	0.653043	0.00054102
ZBTB37	nft	-0.650435	0.00057931
SORCS1	nft	-0.650435	0.00057931
BAZ1B	nft	-0.648696	0.00060612
SLC5A11	nft	0.648696	0.00060612
TIAM2	nft	0.648696	0.00060612
TMEM202	nft	-0.647826	0.00061993
TMEM242	nft	-0.647826	0.00061993
HSP90AA1	nft	0.647826	0.00061993
ZNRF2	nft	0.641739	0.00072438
CCDC3	nft	0.64087	0.00074047
KLHL28	nft	-0.638261	0.00079062
FAM160A1	nft	-0.638261	0.00079062
TINAG	nft	0.637391	0.00080797
NUCB2	nft	0.635652	0.00084367
E2F5	nft	-0.633913	0.00088071
ATG16L1	nft	-0.631304	0.00093889
TRAF3IP2	nft	-0.630435	0.00095901
C2orf83	nft	-0.630435	0.00095901
CDH17	nft	0.629565	0.00097949
RORB	nft	0.628696	0.00100035
MMP2	nft	0.627826	0.00102159
CCDC12	nft	-0.627826	0.00102159
RSPH14	nft	0.626957	0.00104321
MEPE	nft	0.626087	0.00106523
TBCA	nft	0.625217	0.00108765
SMARCA1	nft	0.625217	0.00108765
DTX4	nft	-0.624348	0.00111047
CTDP1	nft	-0.623478	0.0011337
ABCA13	nft	0.623478	0.0011337
CARD8	nft	0.623478	0.0011337
EPN2	nft	0.623478	0.0011337
ARPP21	nft	0.623478	0.0011337
YWHAG	nft	-0.622609	0.00115734
PRELP	nft	0.621739	0.00118141
ANXA6	nft	-0.621739	0.00118141
RPS3A	nft	0.62087	0.0012059
FGD5	nft	0.62087	0.0012059
CLSPN	nft	0.62	0.00123083
COX17	nft	0.62	0.00123083
DTNA	nft	-0.62	0.00123083
KCNAB1	nft	0.61913	0.0012562
FAM180A	nft	0.618261	0.00128202
UGT3A1	nft	0.617391	0.00130829
EDA	nft	0.617391	0.00130829
EFNA5	nft	0.616522	0.00133502
C4orf36	nft	-0.615652	0.00136221
PYY	nft	0.615652	0.00136221
C9orf153	nft	0.614783	0.00138988
MPP4	nft	0.613913	0.00141803
PKHD1	nft	0.613913	0.00141803
SETDB2	nft	0.613043	0.00144667
MCF2L	nft	-0.613043	0.00144667
TRMT1	nft	-0.612174	0.00147579
FRK	nft	0.611304	0.00150542
MPZL1	nft	-0.611304	0.00150542
U2AF1L5	nft	0.610435	0.00153556
TACR1	nft	0.609565	0.00156621
TAF5	nft	-0.609565	0.00156621
CHODL	nft	0.608696	0.00159738
BAG6	nft	-0.608696	0.00159738
ZC4H2	nft	0.608696	0.00159738
PPARG	nft	0.606087	0.00169409
KDM5B	nft	0.606087	0.00169409
CEBPZOS	nft	0.606087	0.00169409
SETD5	nft	-0.605217	0.00172742
MYBBP1A	nft	-0.604348	0.00176131
RBBP4	nft	0.604348	0.00176131
PRMT5	nft	-0.604348	0.00176131
TOLLIP	nft	-0.603478	0.00179577
FLRT2	nft	0.602609	0.00183079
USP36	nft	-0.602609	0.00183079
PAK4	nft	-0.602609	0.00183079
GLT1D1	nft	-0.602609	0.00183079
PPP3CA	nft	0.601739	0.0018664
LRRFIP1	nft	-0.601739	0.0018664
ADAM10	nft	-0.6	0.00193939
ADGRG7	nft	0.6	0.00193939
MRAP	nft	0.6	0.00193939
SPTB	nft	-0.59913	0.00197679
POLD1	nft	-0.59913	0.00197679
LRRIQ4	nft	0.598261	0.0020148
SLC39A11	nft	0.598261	0.0020148
WDR46	nft	0.597391	0.00205344
SYT1	nft	0.597391	0.00205344
HNMT	nft	-0.596522	0.0020927
LMOD3	nft	0.596522	0.0020927
UBE2D1	nft	-0.596522	0.0020927
NAA50	nft	0.596522	0.0020927
TRAM2	nft	0.595652	0.0021326
SAP30BP	nft	-0.595652	0.0021326
SLC45A1	nft	0.595652	0.0021326
ADGRE3	nft	0.595652	0.0021326
TSSK6	nft	-0.594783	0.00217314
PLIN1	nft	-0.594783	0.00217314
NAA30	nft	-0.594783	0.00217314
EIF4E1B	nft	-0.593913	0.00221434
ASH1L	nft	0.593913	0.00221434
KANK4	nft	0.593043	0.00225621
CORIN	nft	0.592174	0.00229874
PIN4	nft	0.591304	0.00234195
UBTD1	nft	-0.591304	0.00234195
ZBBX	nft	0.590435	0.00238586
RBM39	nft	0.588696	0.00247576
SYNE2	nft	0.588696	0.00247576
ANTXR2	nft	0.588696	0.00247576
MRPL52	nft	-0.587826	0.00252178
DNTTIP1	nft	-0.587826	0.00252178
SIAE	nft	0.586957	0.00256853
ACTR3C	nft	0.586957	0.00256853
TBC1D20	nft	-0.586957	0.00256853
POLR3D	nft	-0.586957	0.00256853
SPAG8	nft	-0.586087	0.00261601
DSG2	nft	0.586087	0.00261601
DENR	nft	-0.585217	0.00266423
MCEE	nft	0.585217	0.00266423
MCMBP	nft	-0.584348	0.00271321
STEAP1B	nft	0.584348	0.00271321
USP26	nft	0.584348	0.00271321
TDRD6	nft	-0.583478	0.00276294
ACE	nft	-0.583478	0.00276294
ANGEL1	nft	-0.582609	0.00281345
CGGBP1	nft	-0.582609	0.00281345
LETM1	nft	-0.581739	0.00286474
B4GALNT3	nft	0.58087	0.00291682
GSTO2	nft	0.58087	0.00291682
MXD3	nft	-0.58087	0.00291682
UPP1	nft	-0.58	0.0029697
DDX24	nft	-0.58	0.0029697
EYA3	nft	0.58	0.0029697
MECOM	nft	0.58	0.0029697
UBE2G2	nft	-0.58	0.0029697
TRAF5	nft	0.58	0.0029697
TBL1Y	nft	0.58	0.0029697
PGAP3	plaq_n	-0.827826	6e-07
WDR31	plaq_n	-0.813043	1.38e-06
ACP1	plaq_n	0.798261	2.95e-06
EP300	plaq_n	-0.773913	9.14e-06
ASPH	plaq_n	0.718261	7.729e-05
KLHL28	plaq_n	-0.711304	9.748e-05
GTF3C5	plaq_n	-0.709565	0.0001032
TAF5	plaq_n	-0.708696	0.00010616
HNRNPD	plaq_n	-0.707826	0.0001092
UBTD1	plaq_n	-0.702609	0.0001291
PALM	plaq_n	-0.697391	0.0001521
PRELP	plaq_n	0.697391	0.0001521
C2orf83	plaq_n	-0.696522	0.00015626
SORCS1	plaq_n	-0.696522	0.00015626
KCNH1	plaq_n	-0.693913	0.00016935
RSPH14	plaq_n	0.692174	0.0001786
FGFR2	plaq_n	-0.688696	0.00019842
ARL15	plaq_n	0.688696	0.00019842
DTNA	plaq_n	-0.68087	0.00025017
CTDP1	plaq_n	-0.68	0.00025659
WNK1	plaq_n	-0.68	0.00025659
SLC5A11	plaq_n	0.677391	0.00027671
SYNJ1	plaq_n	0.673913	0.00030566
HNMT	plaq_n	-0.671304	0.00032907
MYBBP1A	plaq_n	-0.671304	0.00032907
CKAP2L	plaq_n	0.664348	0.00039924
KANK4	plaq_n	0.664348	0.00039924
KDM1A	plaq_n	0.664348	0.00039924
CORIN	plaq_n	0.661739	0.00042872
POLD1	plaq_n	-0.658261	0.00047094
PAK4	plaq_n	-0.654783	0.00051672
AP4S1	plaq_n	0.653913	0.00052875
TBC1D21	plaq_n	0.653043	0.00054102
ZNRF2	plaq_n	0.653043	0.00054102
MDC1	plaq_n	-0.648696	0.00060612
TSSK6	plaq_n	-0.647826	0.00061993
UBLCP1	plaq_n	-0.646957	0.000634
RAB11FIP5	plaq_n	0.642609	0.00070859
ASH1L	plaq_n	0.641739	0.00072438
CFAP61	plaq_n	0.641739	0.00072438
TEAD1	plaq_n	-0.641739	0.00072438
GSTO2	plaq_n	0.64	0.00075688
IDH3A	plaq_n	-0.64	0.00075688
TPMT	plaq_n	-0.64	0.00075688
EIF3B	plaq_n	-0.63913	0.00077359
UBE2Z	plaq_n	-0.63913	0.00077359
CHODL	plaq_n	0.63913	0.00077359
EML5	plaq_n	0.638261	0.00079062
C1GALT1	plaq_n	-0.636522	0.00082565
TLL2	plaq_n	0.634783	0.00086202
TMEM68	plaq_n	-0.633043	0.00089975
ABCA13	plaq_n	0.633043	0.00089975
YWHAG	plaq_n	-0.633043	0.00089975
TIAM2	plaq_n	0.631304	0.00093889
GRIN1	plaq_n	-0.630435	0.00095901
FAM180A	plaq_n	0.629565	0.00097949
TACR1	plaq_n	0.629565	0.00097949
MPZL1	plaq_n	-0.628696	0.00100035
ANKRD13D	plaq_n	-0.627826	0.00102159
TMEM202	plaq_n	-0.626957	0.00104321
THOC1	plaq_n	-0.626087	0.00106523
MAP3K13	plaq_n	0.625217	0.00108765
EPN2	plaq_n	0.625217	0.00108765
CD40	plaq_n	-0.62087	0.0012059
CD70	plaq_n	0.61913	0.0012562
PSMD14	plaq_n	0.61913	0.0012562
WRAP53	plaq_n	-0.61913	0.0012562
N4BP2	plaq_n	-0.617391	0.00130829
CCDC12	plaq_n	-0.617391	0.00130829
UBXN7	plaq_n	-0.617391	0.00130829
SPESP1	plaq_n	0.617391	0.00130829
CERS5	plaq_n	-0.617391	0.00130829
EEFSEC	plaq_n	-0.616522	0.00133502
MPP4	plaq_n	0.615652	0.00136221
SHOX	plaq_n	-0.615652	0.00136221
TSEN34	plaq_n	0.614783	0.00138988
BAZ1B	plaq_n	-0.613913	0.00141803
ANO3	plaq_n	0.613913	0.00141803
MCF2L	plaq_n	-0.613043	0.00144667
FAHD1	plaq_n	0.610435	0.00153556
CLSPN	plaq_n	0.609565	0.00156621
NUP155	plaq_n	-0.607826	0.00162908
B3GNT6	plaq_n	-0.607826	0.00162908
DPPA2	plaq_n	-0.606957	0.00166131
ZBBX	plaq_n	0.606087	0.00169409
DNTTIP1	plaq_n	-0.605217	0.00172742
LGMN	plaq_n	-0.603478	0.00179577
PDE9A	plaq_n	-0.601739	0.0018664
MBLAC2	plaq_n	0.601739	0.0018664
CFAP58	plaq_n	0.60087	0.0019026
PIN4	plaq_n	0.60087	0.0019026
MRPS22	plaq_n	0.60087	0.0019026
SRP9	plaq_n	-0.6	0.00193939
TRIB2	plaq_n	-0.6	0.00193939
ZNF91	plaq_n	0.6	0.00193939
MRPL27	plaq_n	0.6	0.00193939
PRMT5	plaq_n	-0.59913	0.00197679
ZNF615	plaq_n	-0.598261	0.0020148
KIAA1217	plaq_n	0.597391	0.00205344
LAPTM5	plaq_n	-0.594783	0.00217314
ZBTB37	plaq_n	-0.594783	0.00217314
GTF3C4	plaq_n	-0.594783	0.00217314
STX2	plaq_n	0.594783	0.00217314
TMEM69	plaq_n	-0.594783	0.00217314
PPARG	plaq_n	0.593043	0.00225621
HMCN1	plaq_n	0.593043	0.00225621
MAP3K1	plaq_n	-0.592174	0.00229874
PPIL1	plaq_n	-0.591304	0.00234195
ZBTB5	plaq_n	-0.591304	0.00234195
TMTC3	plaq_n	-0.590435	0.00238586
CLK1	plaq_n	-0.589565	0.00243046
CSF1	plaq_n	0.589565	0.00243046
MCEE	plaq_n	0.589565	0.00243046
ZNF396	plaq_n	0.588696	0.00247576
PSMD3	plaq_n	-0.588696	0.00247576
C9orf153	plaq_n	0.587826	0.00252178
CD226	plaq_n	-0.587826	0.00252178
CRIPT	plaq_n	-0.587826	0.00252178
FBXW9	plaq_n	0.586957	0.00256853
MLF2	plaq_n	-0.586957	0.00256853
FBN2	plaq_n	0.586957	0.00256853
ADGRG7	plaq_n	0.586087	0.00261601
MGST1	plaq_n	0.585217	0.00266423
B4GALNT3	plaq_n	0.584348	0.00271321
NUCB2	plaq_n	0.582609	0.00281345
FGD5	plaq_n	0.582609	0.00281345
RPS3A	plaq_n	0.581739	0.00286474
ZIC1	plaq_n	0.58087	0.00291682
C2orf49	plaq_n	-0.58087	0.00291682
SLC45A4	plaq_n	-0.58087	0.00291682
SLC22A9	plaq_n	0.58	0.0029697
RSPH1	plaq_n	-0.58	0.0029697
SYNE3	plaq_n	-0.57913	0.00302339
GNS	plaq_n	-0.57913	0.00302339
PAK1	plaq_n	-0.57913	0.00302339
DDA1	plaq_n	-0.57913	0.00302339
LETM1	plaq_n	-0.57913	0.00302339
LMAN1	tangles	-0.83913	3e-07
MPP4	tangles	0.816522	1.14e-06
MED13	tangles	-0.770435	1.062e-05
GTF3C5	tangles	-0.768696	1.144e-05
PGAP3	tangles	-0.745217	2.939e-05
TMEM259	tangles	-0.745217	2.939e-05
CSF1	tangles	0.726957	5.728e-05
U2AF1L5	tangles	0.726087	5.905e-05
RSPH14	tangles	0.723478	6.466e-05
C2orf49	tangles	-0.718261	7.729e-05
SLC47A2	tangles	0.716522	8.196e-05
ZNF91	tangles	0.713043	9.204e-05
ARL15	tangles	0.712174	9.473e-05
POLR3D	tangles	-0.708696	0.00010616
NDUFC2-KCTD14	tangles	0.703478	0.00012558
ERN2	tangles	0.7	0.00014019
SLC35F1	tangles	0.69913	0.00014407
SYT15	tangles	0.693913	0.00016935
ASPH	tangles	0.691304	0.00018339
MIER2	tangles	-0.689565	0.0001933
ZNF770	tangles	-0.689565	0.0001933
RAB11FIP5	tangles	0.684348	0.00022588
FBXW2	tangles	-0.683478	0.00023175
RBM14-RBM4	tangles	0.682609	0.00023776
FAHD1	tangles	0.68	0.00025659
PDIA5	tangles	0.678261	0.00026986
TRMT1	tangles	-0.678261	0.00026986
ATG16L1	tangles	-0.676522	0.00028371
DENND5A	tangles	-0.675652	0.00029087
TBCA	tangles	0.673913	0.00030566
CYB561A3	tangles	-0.673913	0.00030566
ZBTB37	tangles	-0.669565	0.00034552
PSMD6	tangles	0.669565	0.00034552
CLEC1B	tangles	0.668696	0.00035401
TMEM69	tangles	-0.666957	0.00037154
HSD3B1	tangles	0.662609	0.00041869
UBE2D1	tangles	-0.65913	0.00046006
TAF5	tangles	-0.653913	0.00052875
UPK2	tangles	0.653043	0.00054102
HNRNPD	tangles	-0.651304	0.00056629
ASPDH	tangles	-0.649565	0.00059259
PCID2	tangles	-0.646957	0.000634
IDH3A	tangles	-0.646087	0.00064835
ZNF195	tangles	0.646087	0.00064835
FAM180A	tangles	0.642609	0.00070859
EML5	tangles	0.642609	0.00070859
KLRD1	tangles	0.641739	0.00072438
WDR31	tangles	-0.641739	0.00072438
FAM160B2	tangles	-0.64087	0.00074047
TTC29	tangles	0.64	0.00075688
SMARCA1	tangles	0.64	0.00075688
ADSL	tangles	0.63913	0.00077359
BIN3	tangles	0.638261	0.00079062
TIPRL	tangles	-0.636522	0.00082565
KCNS1	tangles	-0.636522	0.00082565
ANO3	tangles	0.634783	0.00086202
TMTC3	tangles	-0.634783	0.00086202
SLC25A23	tangles	0.634783	0.00086202
MTG1	tangles	-0.634783	0.00086202
DDA1	tangles	-0.633913	0.00088071
ZNF846	tangles	0.633043	0.00089975
EXOSC2	tangles	-0.632174	0.00091914
SPEN	tangles	-0.632174	0.00091914
ANTXR2	tangles	0.631304	0.00093889
LAP3	tangles	-0.630435	0.00095901
EP300	tangles	-0.630435	0.00095901
TSGA13	tangles	0.629565	0.00097949
SLC5A5	tangles	0.629565	0.00097949
SLC22A9	tangles	0.629565	0.00097949
NOD1	tangles	0.628696	0.00100035
NIPA2	tangles	0.626957	0.00104321
SPTB	tangles	-0.626087	0.00106523
KCNAB1	tangles	0.626087	0.00106523
KLHL28	tangles	-0.624348	0.00111047
CRLS1	tangles	-0.623478	0.0011337
MPPED1	tangles	0.622609	0.00115734
NDUFAF4	tangles	-0.622609	0.00115734
C2orf88	tangles	0.622609	0.00115734
CGREF1	tangles	0.622609	0.00115734
SYNGR1	tangles	-0.62	0.00123083
CTDP1	tangles	-0.61913	0.0012562
PLIN1	tangles	-0.61913	0.0012562
C1orf21	tangles	0.618261	0.00128202
NLRP11	tangles	0.618261	0.00128202
C5	tangles	-0.617391	0.00130829
BICD1	tangles	-0.614783	0.00138988
STPG2	tangles	0.614783	0.00138988
NAA30	tangles	-0.614783	0.00138988
TTC6	tangles	0.614783	0.00138988
STRN4	tangles	-0.611304	0.00150542
AP4S1	tangles	0.610435	0.00153556
RORB	tangles	0.609565	0.00156621
DTNA	tangles	-0.608696	0.00159738
CRCP	tangles	0.608696	0.00159738
TFEB	tangles	-0.606957	0.00166131
NAA50	tangles	0.606087	0.00169409
EIF3E	tangles	0.606087	0.00169409
CKMT1B	tangles	-0.605217	0.00172742
PSMD14	tangles	0.605217	0.00172742
UPB1	tangles	0.604348	0.00176131
PRELP	tangles	0.604348	0.00176131
SYNJ1	tangles	0.602609	0.00183079
SECISBP2	tangles	-0.601739	0.0018664
APBB2	tangles	-0.601739	0.0018664
VN1R2	tangles	0.601739	0.0018664
CHODL	tangles	0.60087	0.0019026
ACTR3C	tangles	0.60087	0.0019026
OLFM3	tangles	0.60087	0.0019026
DMRTB1	tangles	0.6	0.00193939
KANK4	tangles	0.6	0.00193939
IKZF5	tangles	0.6	0.00193939
UGT3A2	tangles	0.59913	0.00197679
SPDYE3	tangles	-0.598261	0.0020148
ZNF615	tangles	-0.597391	0.00205344
TOR1A	tangles	-0.597391	0.00205344
CDH17	tangles	0.596522	0.0020927
CXCR2	tangles	0.595652	0.0021326
CACNA1B	tangles	0.594783	0.00217314
PAICS	tangles	0.594783	0.00217314
SH2D4A	tangles	0.593913	0.00221434
WDR46	tangles	0.593913	0.00221434
MED18	tangles	-0.593913	0.00221434
BMP15	tangles	0.593043	0.00225621
TMED3	tangles	0.593043	0.00225621
DMRTA1	tangles	0.591304	0.00234195
B4GALNT2	tangles	0.591304	0.00234195
MMP27	tangles	0.591304	0.00234195
CCDC188	tangles	0.591304	0.00234195
DNLZ	tangles	-0.591304	0.00234195
CLEC10A	tangles	0.591304	0.00234195
TRIM64B	tangles	0.591304	0.00234195
NEU1	tangles	-0.591304	0.00234195
AC015688.3	tangles	0.591304	0.00234195
C9orf153	tangles	0.591304	0.00234195
GPR182	tangles	-0.591304	0.00234195
PRPF8	tangles	-0.590435	0.00238586
PGRMC2	tangles	-0.590435	0.00238586
FSCN2	tangles	0.589565	0.00243046
MPZL1	tangles	-0.587826	0.00252178
UBE2O	tangles	-0.587826	0.00252178
PPP3CA	tangles	0.587826	0.00252178
RASGRF1	tangles	0.586957	0.00256853
MRPL3	tangles	-0.586957	0.00256853
MDC1	tangles	-0.586957	0.00256853
DTX4	tangles	-0.586957	0.00256853
CAPN6	tangles	0.586087	0.00261601
TREH	tangles	0.586087	0.00261601
MSANTD2	tangles	-0.586087	0.00261601
IGFBP3	tangles	-0.584348	0.00271321
TAOK1	tangles	-0.583478	0.00276294
C1GALT1	tangles	-0.583478	0.00276294
HMCES	tangles	-0.583478	0.00276294
AGAP4	tangles	-0.582609	0.00281345
LUZP1	tangles	-0.581739	0.00286474
MMP2	tangles	0.58087	0.00291682
UGP2	tangles	-0.58087	0.00291682
GRM2	tangles	-0.57913	0.00302339

## Sheet: Astrocyte
Gene	Neuropathology	Correlation	P-value
TRPV2	amyloid	-0.813043	1.38e-06
ZNF805	amyloid	0.756522	1.89e-05
VGLL3	amyloid	0.751304	2.324e-05
TXNRD3	amyloid	-0.751304	2.324e-05
SLC4A8	amyloid	0.74087	3.462e-05
VWA3A	amyloid	-0.721739	6.865e-05
LMNB2	amyloid	0.706957	0.00011232
C18orf54	amyloid	0.703478	0.00012558
SIRT5	amyloid	-0.7	0.00014019
MED17	amyloid	0.694783	0.00016489
ENO4	amyloid	-0.682609	0.00023776
TGFBRAP1	amyloid	0.673913	0.00030566
NOTCH1	amyloid	-0.668696	0.00035401
C1GALT1	amyloid	-0.668696	0.00035401
TSR2	amyloid	0.664348	0.00039924
RBX1	amyloid	-0.66	0.0004494
DNAJC16	amyloid	0.66	0.0004494
TESC	amyloid	-0.66	0.0004494
FCHO1	amyloid	-0.65913	0.00046006
TBC1D2	amyloid	-0.656522	0.00049337
CUX1	amyloid	-0.656522	0.00049337
ATG13	amyloid	-0.654783	0.00051672
ESRRB	amyloid	0.653913	0.00052875
RAB4A	amyloid	0.652174	0.00055353
LRRC23	amyloid	0.647826	0.00061993
TM2D3	amyloid	-0.646087	0.00064835
E2F3	amyloid	-0.64087	0.00074047
PGM2L1	amyloid	0.63913	0.00077359
PTPN18	amyloid	0.638261	0.00079062
KLC1	amyloid	-0.638261	0.00079062
BHLHE40	amyloid	0.636522	0.00082565
CCDC50	amyloid	-0.633913	0.00088071
ASIC3	amyloid	0.629565	0.00097949
OXCT1	amyloid	-0.627826	0.00102159
SERPINE3	amyloid	-0.627826	0.00102159
AIMP2	amyloid	0.627826	0.00102159
C14orf39	amyloid	-0.625217	0.00108765
PP2D1	amyloid	0.61913	0.0012562
DEPDC4	amyloid	-0.616522	0.00133502
PLAC8L1	amyloid	-0.616522	0.00133502
CYTH1	amyloid	-0.612174	0.00147579
ARL9	amyloid	-0.611304	0.00150542
IRAK1BP1	amyloid	0.609565	0.00156621
LRP2	amyloid	-0.608696	0.00159738
AP4M1	amyloid	-0.606957	0.00166131
BEX1	amyloid	0.606957	0.00166131
EXTL3	amyloid	0.606087	0.00169409
IRAK1BP1	nft	0.741739	3.351e-05
AP4M1	nft	-0.72	7.286e-05
FAIM2	nft	-0.709565	0.0001032
LMNB2	nft	0.7	0.00014019
SLC4A8	nft	0.69913	0.00014407
DEPDC4	nft	-0.695652	0.00016052
C14orf39	nft	-0.692174	0.0001786
JMJD1C	nft	0.684348	0.00022588
FGF13	nft	-0.669565	0.00034552
NDUFB10	nft	0.665217	0.00038982
L2HGDH	nft	0.664348	0.00039924
VPS13B	nft	0.663478	0.00040887
SIRT5	nft	-0.662609	0.00041869
IK	nft	0.66087	0.00043896
ALKBH8	nft	-0.657391	0.00048204
MTG2	nft	0.656522	0.00049337
GMIP	nft	-0.655652	0.00050493
COG5	nft	0.653913	0.00052875
PLAG1	nft	0.653043	0.00054102
ERG	nft	-0.651304	0.00056629
VGLL3	nft	0.646087	0.00064835
RABGAP1	nft	0.644348	0.00067789
MR1	nft	0.643478	0.00069309
BUB1B	nft	-0.642609	0.00070859
TSPAN12	nft	0.637391	0.00080797
UBE2U	nft	-0.633043	0.00089975
KDM8	nft	0.630435	0.00095901
EXOC3	nft	0.629565	0.00097949
SLC25A43	nft	0.628696	0.00100035
ATCAY	nft	0.627826	0.00102159
ZNF606	nft	-0.627826	0.00102159
AIMP2	nft	0.626087	0.00106523
BEX1	nft	0.626087	0.00106523
CELF4	nft	0.626087	0.00106523
FAHD1	nft	0.625217	0.00108765
PTPN13	nft	0.625217	0.00108765
MYBL2	nft	0.625217	0.00108765
ENO4	nft	-0.621739	0.00118141
ARFGEF1	nft	0.617391	0.00130829
UPF3B	nft	-0.616522	0.00133502
ASIC3	nft	0.613913	0.00141803
CEP78	nft	0.613913	0.00141803
SYT10	nft	0.611304	0.00150542
QRICH2	nft	-0.610435	0.00153556
NOTCH1	nft	-0.608696	0.00159738
FLRT2	nft	0.607826	0.00162908
RUFY2	nft	-0.606957	0.00166131
GABRA4	nft	0.604348	0.00176131
AP4M1	plaq_n	-0.768696	1.144e-05
SLC4A8	plaq_n	0.733913	4.47e-05
ERG	plaq_n	-0.726087	5.905e-05
IRAK1BP1	plaq_n	0.703478	0.00012558
TSPAN12	plaq_n	0.666957	0.00037154
ARFGEF1	plaq_n	0.665217	0.00038982
CD36	plaq_n	0.665217	0.00038982
CELF4	plaq_n	0.663478	0.00040887
MTG2	plaq_n	0.66	0.0004494
C14orf39	plaq_n	-0.654783	0.00051672
SGPP1	plaq_n	-0.64	0.00075688
BUB1B	plaq_n	-0.636522	0.00082565
ENO4	plaq_n	-0.633043	0.00089975
EXOC3	plaq_n	0.633043	0.00089975
UPF3B	plaq_n	-0.631304	0.00093889
KDM8	plaq_n	0.628696	0.00100035
RASEF	plaq_n	0.627826	0.00102159
FAIM2	plaq_n	-0.626957	0.00104321
EFCAB3	plaq_n	0.626957	0.00104321
FAHD1	plaq_n	0.623478	0.0011337
CNKSR1	plaq_n	-0.622609	0.00115734
PLAG1	plaq_n	0.622609	0.00115734
MR1	plaq_n	0.621739	0.00118141
SIRT5	plaq_n	-0.617391	0.00130829
RABGAP1	plaq_n	0.616522	0.00133502
NOVA2	plaq_n	-0.614783	0.00138988
OVGP1	plaq_n	-0.613913	0.00141803
STX17	plaq_n	0.613913	0.00141803
CEP78	plaq_n	0.613043	0.00144667
ARL9	plaq_n	-0.612174	0.00147579
CHP1	plaq_n	-0.612174	0.00147579
SERPINB9	plaq_n	0.609565	0.00156621
NOL11	plaq_n	0.607826	0.00162908
ALKBH8	plaq_n	-0.607826	0.00162908
IK	plaq_n	0.606087	0.00169409
TP63	plaq_n	-0.606087	0.00169409
CLEC19A	plaq_n	0.604348	0.00176131
ISY1-RAB43	plaq_n	-0.604348	0.00176131
IRAK1BP1	tangles	0.736522	4.065e-05
KDM8	tangles	0.729565	5.224e-05
AFP	tangles	0.725217	6.087e-05
GHRH	tangles	0.703478	0.00012558
B4GALNT4	tangles	-0.698261	0.00014804
TMEM259	tangles	-0.694783	0.00016489
ARFGEF1	tangles	0.675652	0.00029087
EGFL7	tangles	-0.652174	0.00055353
RABGAP1	tangles	0.649565	0.00059259
KDM3A	tangles	0.643478	0.00069309
LMNB2	tangles	0.643478	0.00069309
DNAJA3	tangles	-0.643478	0.00069309
MTG2	tangles	0.643478	0.00069309
IL1RL2	tangles	-0.64087	0.00074047
KIR3DX1	tangles	0.64	0.00075688
DHTKD1	tangles	-0.63913	0.00077359
FGF13	tangles	-0.637391	0.00080797
AIMP2	tangles	0.635652	0.00084367
TMEM54	tangles	-0.633913	0.00088071
SPG11	tangles	-0.631304	0.00093889
CACNA2D3	tangles	-0.630435	0.00095901
RWDD1	tangles	0.629565	0.00097949
AP5Z1	tangles	-0.626957	0.00104321
FAIM2	tangles	-0.626957	0.00104321
MUL1	tangles	-0.625217	0.00108765
DLL4	tangles	-0.625217	0.00108765
CDC42BPG	tangles	0.625217	0.00108765
FCHO1	tangles	-0.623478	0.0011337
FAM72C	tangles	0.621739	0.00118141
MATK	tangles	0.621739	0.00118141
APBA3	tangles	-0.618261	0.00128202
AP4M1	tangles	-0.617391	0.00130829
ZNF688	tangles	0.617391	0.00130829
FLRT2	tangles	0.616522	0.00133502
UNC5C	tangles	-0.615652	0.00136221
RBM12B	tangles	0.614783	0.00138988
PARD3	tangles	0.614783	0.00138988
USP28	tangles	0.614783	0.00138988
ABCD2	tangles	0.613913	0.00141803
NOD1	tangles	0.613913	0.00141803
SLC4A8	tangles	0.613043	0.00144667
SECTM1	tangles	0.610435	0.00153556
SIRT5	tangles	-0.607826	0.00162908
ASIC3	tangles	0.605217	0.00172742
RAD9B	tangles	0.605217	0.00172742
CD2	tangles	0.605217	0.00172742
OXSM	tangles	0.604348	0.00176131
ARV1	tangles	0.604348	0.00176131

## Sheet: Microglia
Gene	Neuropathology	Correlation	P-value
SSR1	amyloid	-0.770435	1.062e-05
GUCY2C	amyloid	-0.744348	3.038e-05
PUS3	amyloid	-0.716522	8.196e-05
MNAT1	amyloid	0.7	0.00014019
UBTD1	amyloid	-0.696522	0.00015626
NPM1	amyloid	-0.696522	0.00015626
CELF4	amyloid	0.692174	0.0001786
ZKSCAN3	amyloid	-0.690435	0.00018828
THOC6	amyloid	0.686957	0.00020904
TF	amyloid	-0.666087	0.00038058
KCNH7	amyloid	0.662609	0.00041869
KPNA2	amyloid	-0.65913	0.00046006
CELF5	amyloid	0.65913	0.00046006
TTC7A	amyloid	-0.655652	0.00050493
RBL1	amyloid	-0.647826	0.00061993
WDR47	amyloid	0.646087	0.00064835
USP10	amyloid	-0.646087	0.00064835
ZNF18	amyloid	-0.646087	0.00064835
SLC36A3	amyloid	-0.645217	0.00066298
LRRC7	amyloid	0.643478	0.00069309
SCAF11	amyloid	-0.643478	0.00069309
DGKH	amyloid	0.636522	0.00082565
EFHD1	amyloid	-0.636522	0.00082565
ATL2	amyloid	0.636522	0.00082565
VDAC2	amyloid	-0.630435	0.00095901
NCMAP	amyloid	-0.625217	0.00108765
ESRP1	amyloid	-0.625217	0.00108765
ZNF99	amyloid	-0.624348	0.00111047
CERK	amyloid	-0.623478	0.0011337
ATIC	amyloid	-0.622609	0.00115734
YIF1B	amyloid	-0.61913	0.0012562
SLC18A2	amyloid	0.61913	0.0012562
ASRGL1	amyloid	0.618261	0.00128202
ST3GAL6	amyloid	-0.615652	0.00136221
MYCN	amyloid	0.613043	0.00144667
PDIA5	amyloid	0.613043	0.00144667
HMCES	amyloid	-0.612174	0.00147579
ZNF415	amyloid	-0.611304	0.00150542
TBCCD1	amyloid	0.610435	0.00153556
ARL15	amyloid	0.609565	0.00156621
MRPL27	amyloid	0.605217	0.00172742
IGDCC3	amyloid	-0.604348	0.00176131
LHX6	amyloid	-0.602609	0.00183079
ATP6V1C2	amyloid	-0.59913	0.00197679
WNK3	amyloid	0.598261	0.0020148
RAPGEF3	amyloid	-0.597391	0.00205344
SLC7A7	amyloid	-0.596522	0.0020927
LAPTM5	amyloid	-0.596522	0.0020927
LMLN	nft	-0.755652	1.957e-05
ALPL	nft	-0.732174	4.759e-05
ATL2	nft	0.729565	5.224e-05
ZNF18	nft	-0.713043	9.204e-05
LGI3	nft	-0.702609	0.0001291
ZSCAN30	nft	0.691304	0.00018339
C2orf83	nft	-0.687826	0.00020367
HMCES	nft	-0.686957	0.00020904
FOXM1	nft	0.686087	0.00021453
IFIH1	nft	-0.666957	0.00037154
SSR1	nft	-0.663478	0.00040887
TBCCD1	nft	0.662609	0.00041869
YIF1B	nft	-0.658261	0.00047094
IL17RB	nft	-0.655652	0.00050493
DGKI	nft	0.655652	0.00050493
SEL1L3	nft	-0.652174	0.00055353
PMFBP1	nft	0.652174	0.00055353
CDH7	nft	0.650435	0.00057931
NPM1	nft	-0.647826	0.00061993
TTC7A	nft	-0.646087	0.00064835
MXD1	nft	0.644348	0.00067789
KPNA2	nft	-0.643478	0.00069309
NPY	nft	-0.63913	0.00077359
CELF4	nft	0.63913	0.00077359
AUNIP	nft	-0.637391	0.00080797
MPPE1	nft	-0.637391	0.00080797
TRIB2	nft	-0.629565	0.00097949
PIGL	nft	-0.627826	0.00102159
COL8A1	nft	0.627826	0.00102159
ST3GAL6	nft	-0.626087	0.00106523
SPG7	nft	-0.625217	0.00108765
LAS1L	nft	0.624348	0.00111047
NRG3	nft	-0.621739	0.00118141
TSNARE1	nft	0.621739	0.00118141
STKLD1	nft	0.62	0.00123083
GLOD4	nft	-0.618261	0.00128202
UBTD1	nft	-0.617391	0.00130829
ARHGAP42	nft	0.616522	0.00133502
ZKSCAN3	nft	-0.616522	0.00133502
ACHE	nft	-0.616522	0.00133502
PPP1R12A	nft	0.612174	0.00147579
GUCY2C	nft	-0.612174	0.00147579
EBPL	nft	0.611304	0.00150542
SNRNP200	nft	0.609565	0.00156621
USP10	nft	-0.608696	0.00159738
SPNS2	nft	-0.607826	0.00162908
ZNF273	nft	0.606087	0.00169409
MBD2	nft	-0.605217	0.00172742
ZNF214	nft	-0.603478	0.00179577
ADGRG2	nft	-0.60087	0.0019026
COPS5	nft	0.60087	0.0019026
GABRB3	nft	0.60087	0.0019026
ABCA12	nft	0.60087	0.0019026
SIRT2	nft	-0.6	0.00193939
PDIA5	nft	0.598261	0.0020148
ASPHD2	nft	0.598261	0.0020148
ATL2	plaq_n	0.722609	6.663e-05
KIF27	plaq_n	0.721739	6.865e-05
UBTD1	plaq_n	-0.708696	0.00010616
ALPL	plaq_n	-0.706087	0.00011552
PIGL	plaq_n	-0.704348	0.00012214
RANBP10	plaq_n	-0.696522	0.00015626
COLQ	plaq_n	-0.691304	0.00018339
ESYT2	plaq_n	0.688696	0.00019842
GRIK5	plaq_n	-0.687826	0.00020367
ZSCAN30	plaq_n	0.686957	0.00020904
CRYM	plaq_n	-0.684348	0.00022588
GOLGB1	plaq_n	0.683478	0.00023175
SEL1L3	plaq_n	-0.678261	0.00026986
ZNF214	plaq_n	-0.678261	0.00026986
SPG7	plaq_n	-0.673913	0.00030566
COPS5	plaq_n	0.669565	0.00034552
ZNF99	plaq_n	-0.668696	0.00035401
AUNIP	plaq_n	-0.668696	0.00035401
LGI3	plaq_n	-0.664348	0.00039924
TRPC7	plaq_n	0.66	0.0004494
FAM53A	plaq_n	-0.654783	0.00051672
DCAF7	plaq_n	-0.653913	0.00052875
SLC2A9	plaq_n	0.652174	0.00055353
KPNA2	plaq_n	-0.652174	0.00055353
ADGRG2	plaq_n	-0.647826	0.00061993
MBD2	plaq_n	-0.646957	0.000634
PPOX	plaq_n	0.64087	0.00074047
GTDC1	plaq_n	0.64	0.00075688
PRKCZ	plaq_n	-0.636522	0.00082565
CCDC14	plaq_n	0.633913	0.00088071
LGR5	plaq_n	-0.633043	0.00089975
DMXL1	plaq_n	0.632174	0.00091914
CMTM8	plaq_n	-0.630435	0.00095901
ARHGAP42	plaq_n	0.626087	0.00106523
C2orf83	plaq_n	-0.624348	0.00111047
SPDYE6	plaq_n	-0.622609	0.00115734
GSDMD	plaq_n	0.621739	0.00118141
ASRGL1	plaq_n	0.62087	0.0012059
C1D	plaq_n	-0.618261	0.00128202
ZNF18	plaq_n	-0.618261	0.00128202
SSR1	plaq_n	-0.614783	0.00138988
TBCCD1	plaq_n	0.614783	0.00138988
ATG4A	plaq_n	0.613913	0.00141803
PLOD2	plaq_n	-0.613913	0.00141803
ABCC5	plaq_n	0.611304	0.00150542
PDIA5	plaq_n	0.610435	0.00153556
MRPL27	plaq_n	0.610435	0.00153556
LRRC8B	plaq_n	-0.609565	0.00156621
GJC3	plaq_n	-0.608696	0.00159738
LMLN	plaq_n	-0.607826	0.00162908
AKR1B1	plaq_n	-0.606087	0.00169409
DCAF5	plaq_n	0.605217	0.00172742
AEBP2	plaq_n	0.605217	0.00172742
WDR26	plaq_n	0.603478	0.00179577
ARSI	plaq_n	-0.602609	0.00183079
TF	plaq_n	-0.601739	0.0018664
IL17RB	plaq_n	-0.60087	0.0019026
MXD1	plaq_n	0.6	0.00193939
NPY	plaq_n	-0.6	0.00193939
METAP1D	plaq_n	0.59913	0.00197679
ATP6V1C2	plaq_n	-0.59913	0.00197679
AKAP12	plaq_n	-0.596522	0.0020927
WWC2	plaq_n	0.596522	0.0020927
FOXM1	plaq_n	0.596522	0.0020927
AIM2	plaq_n	-0.596522	0.0020927
ZSCAN30	tangles	0.707826	0.0001092
NT5C3B	tangles	-0.688696	0.00019842
UTS2	tangles	0.676522	0.00028371
COL8A1	tangles	0.674783	0.00029819
NCCRP1	tangles	0.665217	0.00038982
ZNF394	tangles	0.663478	0.00040887
WDR47	tangles	0.661739	0.00042872
IFIH1	tangles	-0.661739	0.00042872
MRPL27	tangles	0.66087	0.00043896
TTC7A	tangles	-0.652174	0.00055353
TRIB2	tangles	-0.651304	0.00056629
MNAT1	tangles	0.648696	0.00060612
KPNA2	tangles	-0.646957	0.000634
YIF1B	tangles	-0.645217	0.00066298
ZNF18	tangles	-0.643478	0.00069309
ASRGL1	tangles	0.643478	0.00069309
B4GALNT4	tangles	-0.642609	0.00070859
KIF4A	tangles	0.642609	0.00070859
SYCE3	tangles	0.642609	0.00070859
TTC8	tangles	-0.641739	0.00072438
ZNF574	tangles	-0.641739	0.00072438
ELMO2	tangles	0.638261	0.00079062
ACHE	tangles	-0.636522	0.00082565
TBL1Y	tangles	0.636522	0.00082565
MTG1	tangles	-0.634783	0.00086202
YY1AP1	tangles	0.634783	0.00086202
AMPD3	tangles	-0.633043	0.00089975
DNM1L	tangles	0.632174	0.00091914
P2RY8	tangles	-0.631304	0.00093889
GSG1L2	tangles	0.631304	0.00093889
ERN2	tangles	0.630435	0.00095901
SMLR1	tangles	0.623478	0.0011337
SIRT2	tangles	-0.623478	0.0011337
CRYBA1	tangles	0.621739	0.00118141
ASPDH	tangles	-0.62	0.00123083
ZNF214	tangles	-0.61913	0.0012562
FOXN4	tangles	0.617391	0.00130829
AHCY	tangles	-0.616522	0.00133502
RNF169	tangles	0.616522	0.00133502
GUCY2C	tangles	-0.616522	0.00133502
AKR1B1	tangles	-0.614783	0.00138988
RGS14	tangles	-0.614783	0.00138988
C11orf53	tangles	0.613913	0.00141803
TFAM	tangles	-0.613913	0.00141803
COPS5	tangles	0.613043	0.00144667
GOLGB1	tangles	0.612174	0.00147579
CDC42BPG	tangles	0.608696	0.00159738
TGM2	tangles	0.607826	0.00162908
HMCES	tangles	-0.606957	0.00166131
RRAD	tangles	-0.606087	0.00169409
OLAH	tangles	0.605217	0.00172742
GOLGA6L10	tangles	-0.605217	0.00172742
GLRX	tangles	0.604348	0.00176131
MBD2	tangles	-0.601739	0.0018664
TBX5	tangles	-0.601739	0.0018664
THOC6	tangles	0.601739	0.0018664
POLR2L	tangles	-0.601739	0.0018664
FAM156A	tangles	-0.60087	0.0019026
CASP7	tangles	0.60087	0.0019026
SOX6	tangles	0.6	0.00193939
ESYT2	tangles	0.6	0.00193939
CALHM2	tangles	-0.59913	0.00197679
NYNRIN	tangles	-0.598261	0.0020148
AFMID	tangles	-0.598261	0.0020148
BCL6	tangles	0.598261	0.0020148
ITPR1	tangles	-0.597391	0.00205344
ZNF770	tangles	-0.596522	0.0020927
VDAC2	tangles	-0.596522	0.0020927
CST7	tangles	0.596522	0.0020927

## Sheet: Oligodendrocytes
Gene	Neuropathology	Correlation	P-value
SPATA6L	amyloid	-0.775652	8.47e-06
RIMBP2	amyloid	0.734783	4.331e-05
DEAF1	amyloid	0.734783	4.331e-05
KCTD8	amyloid	-0.712174	9.473e-05
KCTD5	amyloid	-0.70087	0.00013641
CERS2	amyloid	-0.694783	0.00016489
ATP10A	amyloid	0.692174	0.0001786
SLFN11	amyloid	-0.690435	0.00018828
FPR1	amyloid	-0.690435	0.00018828
SYT3	amyloid	-0.686087	0.00021453
PSMD10	amyloid	0.673913	0.00030566
COG7	amyloid	-0.667826	0.00036268
RAPH1	amyloid	0.667826	0.00036268
POMP	amyloid	-0.666957	0.00037154
ZNF25	amyloid	0.663478	0.00040887
MYO18B	amyloid	0.662609	0.00041869
CRTAC1	amyloid	0.661739	0.00042872
PGD	amyloid	-0.661739	0.00042872
WWC2	amyloid	0.65913	0.00046006
SEC31A	amyloid	0.656522	0.00049337
ZCCHC9	amyloid	0.655652	0.00050493
NUP205	amyloid	0.653043	0.00054102
DDX59	amyloid	-0.653043	0.00054102
THSD7B	amyloid	0.644348	0.00067789
LRRC74A	amyloid	0.641739	0.00072438
STX4	amyloid	0.641739	0.00072438
BRCA1	amyloid	-0.64087	0.00074047
SLC9A8	amyloid	-0.638261	0.00079062
FRRS1L	amyloid	0.638261	0.00079062
TRPC7	amyloid	0.635652	0.00084367
ACYP2	amyloid	-0.633913	0.00088071
CERCAM	amyloid	-0.633913	0.00088071
ADHFE1	amyloid	-0.633043	0.00089975
PLEKHM2	amyloid	-0.633043	0.00089975
NFE2L3	amyloid	-0.633043	0.00089975
GDPD3	amyloid	-0.632174	0.00091914
LRRC46	amyloid	-0.630435	0.00095901
TECTA	amyloid	0.629565	0.00097949
PARG	amyloid	0.627826	0.00102159
RAB5A	amyloid	0.626957	0.00104321
PPRC1	amyloid	0.626087	0.00106523
TMEM40	amyloid	-0.625217	0.00108765
GPD2	amyloid	0.622609	0.00115734
POLM	amyloid	-0.621739	0.00118141
KMT2D	amyloid	0.62087	0.0012059
SLA2	amyloid	-0.617391	0.00130829
ABI2	amyloid	0.617391	0.00130829
SLC44A5	amyloid	0.617391	0.00130829
OLFML2A	amyloid	-0.616522	0.00133502
KDM7A	amyloid	0.615652	0.00136221
RPS25	amyloid	-0.615652	0.00136221
INSR	amyloid	-0.614783	0.00138988
FBXO41	amyloid	0.613913	0.00141803
CHRNA6	amyloid	-0.612174	0.00147579
MRPL39	amyloid	0.610435	0.00153556
GOLGA7B	amyloid	-0.609565	0.00156621
HMCN2	amyloid	0.608696	0.00159738
HTR4	amyloid	0.606957	0.00166131
ZFP3	amyloid	-0.606087	0.00169409
P2RX7	amyloid	-0.605217	0.00172742
SLC45A1	amyloid	0.605217	0.00172742
GRM5	amyloid	0.604348	0.00176131
ACHE	amyloid	-0.603478	0.00179577
CSMD2	amyloid	0.601739	0.0018664
SPTLC1	amyloid	0.6	0.00193939
SLC39A10	amyloid	0.59913	0.00197679
IGFBPL1	amyloid	0.59913	0.00197679
HABP4	amyloid	-0.597391	0.00205344
C1GALT1C1	amyloid	0.595652	0.0021326
TRNAU1AP	amyloid	-0.593043	0.00225621
HSPG2	amyloid	0.591304	0.00234195
HEMK1	amyloid	0.587826	0.00252178
RASA3	amyloid	-0.587826	0.00252178
ANAPC7	amyloid	0.587826	0.00252178
RNF103-CHMP3	amyloid	0.585217	0.00266423
NMT1	amyloid	0.584348	0.00271321
FGD3	amyloid	0.582609	0.00281345
STAG1	amyloid	-0.581739	0.00286474
TNFSF13B	amyloid	0.581739	0.00286474
DEAF1	nft	0.78	6.98e-06
CRLF3	nft	-0.756522	1.89e-05
CERS2	nft	-0.754783	2.026e-05
ERGIC3	nft	-0.744348	3.038e-05
ZFP3	nft	-0.743478	3.139e-05
ACHE	nft	-0.722609	6.663e-05
ARL13A	nft	-0.714783	8.687e-05
CADPS	nft	0.713913	8.943e-05
RAB5A	nft	0.712174	9.473e-05
PLXNA2	nft	0.705217	0.00011879
KCTD5	nft	-0.69913	0.00014407
PPP1R12A	nft	0.696522	0.00015626
NRXN1	nft	0.695652	0.00016052
DPYSL3	nft	0.695652	0.00016052
PSMD10	nft	0.689565	0.0001933
AVIL	nft	0.687826	0.00020367
RGS7BP	nft	0.685217	0.00022014
TRPC7	nft	0.683478	0.00023175
FLRT2	nft	0.68	0.00025659
AKR1B1	nft	-0.677391	0.00027671
SLC25A53	nft	0.676522	0.00028371
WNK1	nft	-0.675652	0.00029087
SLA2	nft	-0.671304	0.00032907
NPAS3	nft	0.668696	0.00035401
MFAP3	nft	-0.663478	0.00040887
KCNN3	nft	0.662609	0.00041869
SRRM4	nft	0.661739	0.00042872
UTRN	nft	0.65913	0.00046006
RIMS2	nft	0.658261	0.00047094
SPATA6L	nft	-0.653043	0.00054102
ANKRD29	nft	0.652174	0.00055353
FPR1	nft	-0.650435	0.00057931
SIPA1L2	nft	0.650435	0.00057931
KLF12	nft	0.649565	0.00059259
MBD5	nft	0.646957	0.000634
PARP6	nft	-0.646957	0.000634
GRIA1	nft	0.646087	0.00064835
SRC	nft	-0.645217	0.00066298
MYO18B	nft	0.644348	0.00067789
NUDC	nft	-0.644348	0.00067789
NFE2L3	nft	-0.642609	0.00070859
POMP	nft	-0.641739	0.00072438
KDM7A	nft	0.64087	0.00074047
ZCCHC9	nft	0.63913	0.00077359
NMT1	nft	0.63913	0.00077359
FTSJ1	nft	-0.637391	0.00080797
FRRS1L	nft	0.637391	0.00080797
YPEL2	nft	-0.637391	0.00080797
SWI5	nft	-0.637391	0.00080797
ATP2B1	nft	0.633913	0.00088071
PUM2	nft	0.633913	0.00088071
LIG1	nft	-0.632174	0.00091914
ACYP2	nft	-0.631304	0.00093889
LYPD4	nft	0.631304	0.00093889
APOH	nft	0.628696	0.00100035
LRRC46	nft	-0.626957	0.00104321
GOLGA7B	nft	-0.623478	0.0011337
BRWD3	nft	0.623478	0.0011337
GLS	nft	0.622609	0.00115734
GAS2L3	nft	0.622609	0.00115734
CEP85	nft	-0.621739	0.00118141
MTUS2	nft	0.621739	0.00118141
HMGB1	nft	-0.62087	0.0012059
NXPH1	nft	0.62	0.00123083
WWC1	nft	0.61913	0.0012562
CNOT4	nft	0.618261	0.00128202
DGKI	nft	0.618261	0.00128202
RIMBP2	nft	0.617391	0.00130829
SYT3	nft	-0.616522	0.00133502
P2RX7	nft	-0.615652	0.00136221
PRKCH	nft	0.615652	0.00136221
HAPLN3	nft	-0.615652	0.00136221
TP63	nft	-0.614783	0.00138988
PIGL	nft	-0.614783	0.00138988
BRIP1	nft	0.613913	0.00141803
ARFGEF1	nft	0.612174	0.00147579
NTNG1	nft	0.612174	0.00147579
NLRP2	nft	0.612174	0.00147579
ERICH6	nft	-0.610435	0.00153556
WDR61	nft	0.607826	0.00162908
CDH9	nft	0.606957	0.00166131
RAB11FIP5	nft	0.606087	0.00169409
KLHL7	nft	0.606087	0.00169409
PTPRT	nft	0.606087	0.00169409
WWC2	nft	0.606087	0.00169409
SLC9A8	nft	-0.604348	0.00176131
SLC35A1	nft	0.603478	0.00179577
IL17RA	nft	0.603478	0.00179577
PEX2	nft	0.603478	0.00179577
GDPD3	nft	-0.603478	0.00179577
PPP3CA	nft	0.602609	0.00183079
TEX15	nft	0.602609	0.00183079
RAPH1	nft	0.602609	0.00183079
ARSI	nft	-0.602609	0.00183079
DDX59	nft	-0.601739	0.0018664
MTMR14	nft	-0.601739	0.0018664
PGD	nft	-0.601739	0.0018664
CERCAM	nft	-0.601739	0.0018664
PDLIM5	nft	0.59913	0.00197679
ANK1	nft	0.59913	0.00197679
CLIC2	nft	-0.597391	0.00205344
AMZ2	nft	0.596522	0.0020927
GINM1	nft	-0.596522	0.0020927
ZEB1	nft	0.595652	0.0021326
WDR75	nft	0.595652	0.0021326
COG7	nft	-0.595652	0.0021326
ANKAR	nft	0.593913	0.00221434
ESYT2	nft	0.593043	0.00225621
SHC3	nft	0.592174	0.00229874
NT5C3B	nft	-0.591304	0.00234195
NELFE	nft	0.590435	0.00238586
BAG1	nft	-0.590435	0.00238586
COPG2	nft	0.589565	0.00243046
HMGCLL1	nft	0.589565	0.00243046
COG3	nft	0.589565	0.00243046
ARHGAP15	nft	0.588696	0.00247576
CRTAC1	nft	0.587826	0.00252178
CDKL3	nft	0.587826	0.00252178
ASAP1	nft	0.587826	0.00252178
UBTD2	nft	0.586957	0.00256853
HABP4	nft	-0.586957	0.00256853
ATG13	nft	-0.586957	0.00256853
NOL4	nft	0.586957	0.00256853
PPP4R3B	nft	0.586957	0.00256853
ATAD1	nft	0.586087	0.00261601
ZP3	nft	-0.585217	0.00266423
PIK3CA	nft	0.585217	0.00266423
GLRA1	nft	0.585217	0.00266423
FHOD3	nft	0.585217	0.00266423
MMP17	nft	-0.583478	0.00276294
CELF4	nft	0.583478	0.00276294
TAF4B	nft	0.583478	0.00276294
IGDCC3	nft	-0.583478	0.00276294
GMDS	nft	0.583478	0.00276294
TOX2	nft	0.583478	0.00276294
STAG1	nft	-0.582609	0.00281345
OPCML	nft	0.582609	0.00281345
ZFR2	nft	0.581739	0.00286474
TMEM154	nft	0.58087	0.00291682
TEX11	nft	0.58087	0.00291682
ZNF385D	nft	0.58	0.0029697
THSD7B	nft	0.57913	0.00302339
NEBL	nft	0.57913	0.00302339
FAM177A1	nft	-0.578261	0.0030779
FBXL16	nft	-0.578261	0.0030779
PSMD10	plaq_n	0.757391	1.826e-05
KLF12	plaq_n	0.741739	3.351e-05
CADPS	plaq_n	0.726087	5.905e-05
ADGRG5	plaq_n	0.722609	6.663e-05
CRLF3	plaq_n	-0.72	7.286e-05
SRC	plaq_n	-0.72	7.286e-05
KCTD5	plaq_n	-0.71913	7.505e-05
CERS2	plaq_n	-0.716522	8.196e-05
SWI5	plaq_n	-0.713043	9.204e-05
RGS7BP	plaq_n	0.708696	0.00010616
PPP1R12A	plaq_n	0.702609	0.0001291
DEAF1	plaq_n	0.70087	0.00013641
BEND3	plaq_n	0.693913	0.00016935
FTSJ1	plaq_n	-0.691304	0.00018339
RIMBP2	plaq_n	0.688696	0.00019842
MYO18B	plaq_n	0.687826	0.00020367
NFE2L3	plaq_n	-0.685217	0.00022014
GRIA1	plaq_n	0.681739	0.0002439
RAMP3	plaq_n	-0.68	0.00025659
GAS2L3	plaq_n	0.678261	0.00026986
TRPC7	plaq_n	0.673043	0.0003133
NMT1	plaq_n	0.671304	0.00032907
BRWD3	plaq_n	0.669565	0.00034552
SHC3	plaq_n	0.669565	0.00034552
SOGA1	plaq_n	-0.665217	0.00038982
ACHE	plaq_n	-0.658261	0.00047094
PLXNA2	plaq_n	0.653913	0.00052875
ERICH6	plaq_n	-0.653043	0.00054102
POMP	plaq_n	-0.650435	0.00057931
CBLB	plaq_n	0.648696	0.00060612
ZFR2	plaq_n	0.647826	0.00061993
USP9Y	plaq_n	-0.644348	0.00067789
FAM177A1	plaq_n	-0.642609	0.00070859
AMBRA1	plaq_n	-0.641739	0.00072438
ZNF385D	plaq_n	0.64087	0.00074047
TMEM167A	plaq_n	-0.64087	0.00074047
CDHR3	plaq_n	0.64087	0.00074047
RAB5A	plaq_n	0.63913	0.00077359
ACYP2	plaq_n	-0.638261	0.00079062
NLRP2	plaq_n	0.638261	0.00079062
SPATA6L	plaq_n	-0.638261	0.00079062
TRAK1	plaq_n	0.637391	0.00080797
ZKSCAN1	plaq_n	-0.637391	0.00080797
NRXN1	plaq_n	0.636522	0.00082565
APOH	plaq_n	0.636522	0.00082565
ENO4	plaq_n	-0.634783	0.00086202
CEP85	plaq_n	-0.633913	0.00088071
ZFP3	plaq_n	-0.630435	0.00095901
PIK3CA	plaq_n	0.630435	0.00095901
ERGIC3	plaq_n	-0.628696	0.00100035
GMDS	plaq_n	0.627826	0.00102159
GDPD3	plaq_n	-0.627826	0.00102159
VPS51	plaq_n	-0.626957	0.00104321
P2RX7	plaq_n	-0.626087	0.00106523
DDX59	plaq_n	-0.624348	0.00111047
INPP5F	plaq_n	0.623478	0.0011337
CERCAM	plaq_n	-0.622609	0.00115734
NTNG1	plaq_n	0.622609	0.00115734
WDR75	plaq_n	0.621739	0.00118141
SIPA1L2	plaq_n	0.621739	0.00118141
ARL13A	plaq_n	-0.62	0.00123083
AGO1	plaq_n	-0.62	0.00123083
ERGIC2	plaq_n	0.62	0.00123083
KDM7A	plaq_n	0.62	0.00123083
SLC35F4	plaq_n	0.61913	0.0012562
FAM214B	plaq_n	0.618261	0.00128202
MTMR14	plaq_n	-0.617391	0.00130829
APPL2	plaq_n	-0.617391	0.00130829
SLA2	plaq_n	-0.616522	0.00133502
ZNF25	plaq_n	0.616522	0.00133502
YPEL2	plaq_n	-0.613913	0.00141803
C8orf76	plaq_n	0.613043	0.00144667
ARSI	plaq_n	-0.610435	0.00153556
C11orf80	plaq_n	0.610435	0.00153556
PEX2	plaq_n	0.610435	0.00153556
AGAP9	plaq_n	-0.610435	0.00153556
ADGRL4	plaq_n	0.610435	0.00153556
RAP1GDS1	plaq_n	-0.609565	0.00156621
GAB2	plaq_n	-0.608696	0.00159738
RPH3A	plaq_n	0.606087	0.00169409
HAPLN3	plaq_n	-0.606087	0.00169409
PGD	plaq_n	-0.605217	0.00172742
AVIL	plaq_n	0.605217	0.00172742
WWTR1	plaq_n	-0.604348	0.00176131
ATG13	plaq_n	-0.603478	0.00179577
GINM1	plaq_n	-0.602609	0.00183079
KMT2A	plaq_n	0.601739	0.0018664
PDLIM5	plaq_n	0.601739	0.0018664
CDH9	plaq_n	0.60087	0.0019026
DIAPH2	plaq_n	0.6	0.00193939
ASTN2	plaq_n	-0.59913	0.00197679
SLC45A1	plaq_n	0.598261	0.0020148
SGMS2	plaq_n	-0.598261	0.0020148
APBA3	plaq_n	-0.597391	0.00205344
C5AR1	plaq_n	-0.597391	0.00205344
AGBL4	plaq_n	0.597391	0.00205344
TUBB6	plaq_n	-0.596522	0.0020927
PBX4	plaq_n	0.595652	0.0021326
KLHL7	plaq_n	0.595652	0.0021326
NUDC	plaq_n	-0.593913	0.00221434
TMEM106A	plaq_n	-0.593913	0.00221434
MTUS2	plaq_n	0.593043	0.00225621
RPS27A	plaq_n	0.592174	0.00229874
ARFGEF1	plaq_n	0.592174	0.00229874
LRRC46	plaq_n	-0.591304	0.00234195
PI16	plaq_n	-0.591304	0.00234195
CSDC2	plaq_n	-0.591304	0.00234195
CELA2A	plaq_n	0.590435	0.00238586
CCDC47	plaq_n	0.590435	0.00238586
BEND6	plaq_n	0.589565	0.00243046
FPR1	plaq_n	-0.589565	0.00243046
CLIC2	plaq_n	-0.588696	0.00247576
SMARCAD1	plaq_n	0.587826	0.00252178
WNK1	plaq_n	-0.587826	0.00252178
LYPD4	plaq_n	0.587826	0.00252178
IGDCC3	plaq_n	-0.586957	0.00256853
SYT3	plaq_n	-0.586957	0.00256853
FHOD3	plaq_n	0.586087	0.00261601
UTRN	plaq_n	0.585217	0.00266423
GTF2E1	plaq_n	0.584348	0.00271321
ZNF7	plaq_n	-0.584348	0.00271321
MYO15B	plaq_n	-0.584348	0.00271321
KLHL8	plaq_n	-0.58087	0.00291682
EMX1	plaq_n	-0.58	0.0029697
FAIM2	plaq_n	-0.58	0.0029697
ANKRD29	plaq_n	0.578261	0.0030779
RAPH1	plaq_n	0.578261	0.0030779
ANKAR	plaq_n	0.578261	0.0030779
ARHGAP15	tangles	0.76	1.643e-05
MMP16	tangles	0.753043	2.171e-05
KCTD5	tangles	-0.749565	2.487e-05
SIPA1L2	tangles	0.747826	2.66e-05
HMGB1	tangles	-0.745217	2.939e-05
NFE2L3	tangles	-0.730435	5.065e-05
DEAF1	tangles	0.72	7.286e-05
AVIL	tangles	0.716522	8.196e-05
PPP1R12A	tangles	0.714783	8.687e-05
ACHE	tangles	-0.713043	9.204e-05
DUSP9	tangles	-0.706957	0.00011232
NPAS3	tangles	0.701739	0.00013271
CADPS	tangles	0.70087	0.00013641
KDM7A	tangles	0.7	0.00014019
COL11A1	tangles	0.69913	0.00014407
ZNF574	tangles	-0.695652	0.00016052
FOXO1	tangles	-0.692174	0.0001786
ADAMTS5	tangles	0.691304	0.00018339
RASL11A	tangles	0.686087	0.00021453
ZFP3	tangles	-0.681739	0.0002439
IL17RE	tangles	0.673043	0.0003133
TSPAN3	tangles	-0.670435	0.00033721
NPAT	tangles	0.669565	0.00034552
GIMAP4	tangles	-0.666087	0.00038058
CACNG4	tangles	0.666087	0.00038058
SLC22A10	tangles	0.665217	0.00038982
PLXNA2	tangles	0.664348	0.00039924
DNAJC13	tangles	0.66	0.0004494
ARPC5	tangles	0.65913	0.00046006
PNLDC1	tangles	0.656522	0.00049337
NGDN	tangles	0.656522	0.00049337
NOL12	tangles	-0.655652	0.00050493
CRAT	tangles	0.654783	0.00051672
ADGRG5	tangles	0.653913	0.00052875
SUSD5	tangles	0.653913	0.00052875
SLC25A53	tangles	0.653913	0.00052875
FTSJ1	tangles	-0.653043	0.00054102
CAPN3	tangles	-0.653043	0.00054102
PSMB8	tangles	-0.653043	0.00054102
ZP3	tangles	-0.653043	0.00054102
DSCAM	tangles	0.651304	0.00056629
RAB11FIP5	tangles	0.651304	0.00056629
CALHM2	tangles	-0.648696	0.00060612
ASPDH	tangles	-0.648696	0.00060612
NT5C3B	tangles	-0.646957	0.000634
CERS2	tangles	-0.646087	0.00064835
COG3	tangles	0.646087	0.00064835
MMP24	tangles	0.645217	0.00066298
SLC9A8	tangles	-0.645217	0.00066298
IFI44L	tangles	0.644348	0.00067789
SLC46A2	tangles	-0.644348	0.00067789
HAPLN3	tangles	-0.642609	0.00070859
TRPC7	tangles	0.641739	0.00072438
CC2D1A	tangles	0.64087	0.00074047
CRLF3	tangles	-0.64087	0.00074047
RAPH1	tangles	0.64	0.00075688
ZNF98	tangles	-0.64	0.00075688
PIK3CA	tangles	0.64	0.00075688
PGD	tangles	-0.64	0.00075688
FGD2	tangles	0.64	0.00075688
BAG1	tangles	-0.63913	0.00077359
NTNG1	tangles	0.638261	0.00079062
MFAP3	tangles	-0.638261	0.00079062
TMEM154	tangles	0.637391	0.00080797
TEX10	tangles	0.636522	0.00082565
FHOD3	tangles	0.635652	0.00084367
GJA5	tangles	0.635652	0.00084367
APOH	tangles	0.635652	0.00084367
SP8	tangles	0.634783	0.00086202
KCNN3	tangles	0.632174	0.00091914
KDM5A	tangles	0.630435	0.00095901
ACYP2	tangles	-0.628696	0.00100035
NOL4	tangles	0.628696	0.00100035
ARSI	tangles	-0.627826	0.00102159
AGBL4	tangles	0.626957	0.00104321
LYPLA1	tangles	0.626087	0.00106523
TTC3	tangles	0.625217	0.00108765
PNP	tangles	0.625217	0.00108765
PAK1IP1	tangles	0.624348	0.00111047
SERPINB7	tangles	0.624348	0.00111047
DUSP3	tangles	-0.623478	0.0011337
ENOPH1	tangles	-0.621739	0.00118141
AKAP8L	tangles	-0.621739	0.00118141
RAB5A	tangles	0.621739	0.00118141
AMBRA1	tangles	-0.62087	0.0012059
LEPROTL1	tangles	0.62	0.00123083
CAMSAP2	tangles	0.61913	0.0012562
HCST	tangles	0.61913	0.0012562
COL4A3	tangles	0.618261	0.00128202
NEDD4	tangles	0.617391	0.00130829
DGKI	tangles	0.617391	0.00130829
TTC37	tangles	0.616522	0.00133502
PRIM2	tangles	0.616522	0.00133502
POMP	tangles	-0.616522	0.00133502
ADHFE1	tangles	-0.615652	0.00136221
FPR1	tangles	-0.615652	0.00136221
DLK2	tangles	-0.614783	0.00138988
GAS2L3	tangles	0.613913	0.00141803
LAMB3	tangles	0.613043	0.00144667
TOR3A	tangles	0.613043	0.00144667
BRWD3	tangles	0.613043	0.00144667
ZNF25	tangles	0.612174	0.00147579
ARL13A	tangles	-0.612174	0.00147579
ZMAT5	tangles	-0.611304	0.00150542
ADGRL1	tangles	-0.611304	0.00150542
PTPRD	tangles	-0.609565	0.00156621
DSCR8	tangles	0.609565	0.00156621
CYP3A7-CYP3A51P	tangles	-0.608696	0.00159738
HTR4	tangles	0.608696	0.00159738
USP9Y	tangles	-0.608696	0.00159738
ZNF345	tangles	0.607826	0.00162908
ARL15	tangles	0.607826	0.00162908
IGSF23	tangles	0.606087	0.00169409
FABP1	tangles	0.606087	0.00169409
SYCE3	tangles	0.606087	0.00169409
CPT1A	tangles	-0.606087	0.00169409
GSDMD	tangles	0.606087	0.00169409
OPCML	tangles	0.606087	0.00169409
IK	tangles	-0.606087	0.00169409
DDX59	tangles	-0.605217	0.00172742
NELFA	tangles	0.605217	0.00172742
RPS25	tangles	-0.604348	0.00176131
PARD3	tangles	0.604348	0.00176131
SCAP	tangles	0.603478	0.00179577
CA6	tangles	0.603478	0.00179577
BEND6	tangles	0.603478	0.00179577
PSMD10	tangles	0.603478	0.00179577
CNOT6	tangles	0.602609	0.00183079
GNAS	tangles	0.602609	0.00183079
CSN1S1	tangles	0.60087	0.0019026
MTUS2	tangles	0.60087	0.0019026
AMZ2	tangles	0.60087	0.0019026
GCDH	tangles	0.60087	0.0019026
ETNK2	tangles	-0.60087	0.0019026
SMLR1	tangles	0.6	0.00193939
CRTAC1	tangles	0.6	0.00193939
BCDIN3D	tangles	-0.6	0.00193939
ARFGEF1	tangles	0.6	0.00193939
FAM76B	tangles	0.6	0.00193939
TNFAIP8	tangles	0.59913	0.00197679
CERCAM	tangles	-0.598261	0.0020148
IRF6	tangles	0.597391	0.00205344
PPP3CA	tangles	0.596522	0.0020927
DBH	tangles	-0.596522	0.0020927
TLR1	tangles	0.594783	0.00217314
RCAN2	tangles	-0.593913	0.00221434
ALDOB	tangles	0.593043	0.00225621
ANKRD7	tangles	0.593043	0.00225621
MTG1	tangles	-0.593043	0.00225621
BUD31	tangles	0.593043	0.00225621
TKTL1	tangles	0.593043	0.00225621
ZNF175	tangles	0.593043	0.00225621
SYT15	tangles	0.591304	0.00234195
NBPF6	tangles	0.591304	0.00234195
TRIM64B	tangles	0.591304	0.00234195
HGFAC	tangles	-0.591304	0.00234195
TRIM40	tangles	0.591304	0.00234195
PLEKHN1	tangles	0.591304	0.00234195
CXCR2	tangles	0.591304	0.00234195
NEU1	tangles	-0.591304	0.00234195
DNLZ	tangles	-0.591304	0.00234195
FZD3	tangles	0.590435	0.00238586
AKR1B1	tangles	-0.590435	0.00238586
TTBK2	tangles	0.590435	0.00238586
ZNF449	tangles	0.590435	0.00238586
GEMIN2	tangles	0.590435	0.00238586
LHX8	tangles	0.590435	0.00238586
METTL23	tangles	-0.589565	0.00243046
DCBLD2	tangles	0.589565	0.00243046
DISP1	tangles	0.588696	0.00247576
MYOZ1	tangles	-0.588696	0.00247576
LRRC61	tangles	0.588696	0.00247576
ERGIC3	tangles	-0.588696	0.00247576
TMEM45B	tangles	0.588696	0.00247576
KHNYN	tangles	0.588696	0.00247576
UTRN	tangles	0.588696	0.00247576
ST3GAL4	tangles	-0.587826	0.00252178
FAM174A	tangles	-0.586957	0.00256853
CAPN8	tangles	0.585217	0.00266423
PCYOX1L	tangles	0.585217	0.00266423
SLC6A13	tangles	-0.584348	0.00271321
SWI5	tangles	-0.584348	0.00271321
FLRT2	tangles	0.583478	0.00276294
WNK1	tangles	-0.581739	0.00286474
MICU3	tangles	0.581739	0.00286474
ZCCHC9	tangles	0.58087	0.00291682
RALGAPB	tangles	0.58087	0.00291682
RIOK1	tangles	0.58087	0.00291682
NENF	tangles	-0.58087	0.00291682
NDUFB3	tangles	-0.58	0.0029697
ARHGAP26	tangles	0.57913	0.00302339
MRPS36	tangles	-0.57913	0.00302339
MLXIPL	tangles	-0.578261	0.0030779
DBX2	tangles	0.578261	0.0030779
TNFSF13B	tangles	0.578261	0.0030779

## Sheet: Oligo precursor cells
Gene	Neuropathology	Correlation	P-value
CADM3	amyloid	-0.785217	5.5e-06
GALR1	amyloid	-0.738261	3.814e-05
WDR81	amyloid	0.731304	4.91e-05
C2orf80	amyloid	-0.726957	5.728e-05
MFNG	amyloid	-0.71913	7.505e-05
C20orf194	amyloid	-0.708696	0.00010616
PABPC5	amyloid	0.7	0.00014019
ZBED8	amyloid	-0.696522	0.00015626
ATG13	amyloid	-0.684348	0.00022588
SURF4	amyloid	-0.67913	0.00026315
PLOD2	amyloid	0.676522	0.00028371
PTPN13	amyloid	0.662609	0.00041869
SPATA6L	amyloid	-0.654783	0.00051672
MYO15B	amyloid	-0.650435	0.00057931
JMJD1C	amyloid	0.649565	0.00059259
TXNRD3	amyloid	-0.645217	0.00066298
GINS3	amyloid	-0.644348	0.00067789
PTCD3	amyloid	-0.644348	0.00067789
TIMM50	amyloid	0.643478	0.00069309
SCYL2	amyloid	0.64087	0.00074047
PCNA	amyloid	-0.64	0.00075688
GBX1	amyloid	0.638261	0.00079062
GMEB1	amyloid	-0.637391	0.00080797
SMIM13	amyloid	-0.636522	0.00082565
SNTB1	amyloid	0.635652	0.00084367
GTF3C2	amyloid	0.633913	0.00088071
NUFIP1	amyloid	0.626957	0.00104321
KMT2C	amyloid	-0.626087	0.00106523
SCAMP4	amyloid	0.624348	0.00111047
PAK4	amyloid	-0.624348	0.00111047
PRKAG2	amyloid	0.623478	0.0011337
MEPE	amyloid	0.622609	0.00115734
ANAPC1	amyloid	0.621739	0.00118141
NOM1	amyloid	-0.62087	0.0012059
RAI2	amyloid	0.617391	0.00130829
TPD52L2	amyloid	0.617391	0.00130829
ERCC1	amyloid	0.615652	0.00136221
CHODL	amyloid	0.615652	0.00136221
BANP	amyloid	0.613913	0.00141803
KRI1	amyloid	-0.613913	0.00141803
SERPINC1	amyloid	-0.613043	0.00144667
ADCK1	amyloid	-0.610435	0.00153556
GHRH	amyloid	0.610435	0.00153556
LRRC28	amyloid	-0.609565	0.00156621
CYTH1	amyloid	-0.607826	0.00162908
SLC25A12	amyloid	-0.607826	0.00162908
MTX2	amyloid	-0.603478	0.00179577
DTNBP1	amyloid	-0.60087	0.0019026
FLRT2	amyloid	0.6	0.00193939
VIPR2	amyloid	-0.59913	0.00197679
MAPKAP1	amyloid	0.598261	0.0020148
CNGB3	amyloid	-0.595652	0.0021326
WNK2	amyloid	-0.595652	0.0021326
GRM1	amyloid	0.594783	0.00217314
RPRD1B	amyloid	-0.593913	0.00221434
ZNF362	amyloid	-0.593913	0.00221434
RPS3A	amyloid	0.593043	0.00225621
ACER2	amyloid	-0.593043	0.00225621
ANK1	amyloid	0.592174	0.00229874
EXTL3	amyloid	0.591304	0.00234195
CCDC3	amyloid	0.590435	0.00238586
CA5B	amyloid	0.590435	0.00238586
PTPN13	nft	0.833043	4.4e-07
C2orf80	nft	-0.805217	2.08e-06
JMJD1C	nft	0.802609	2.37e-06
FLRT2	nft	0.773043	9.49e-06
RBM14-RBM4	nft	0.756522	1.89e-05
CADM3	nft	-0.750435	2.404e-05
ZBTB17	nft	-0.737391	3.938e-05
ENG	nft	0.733043	4.613e-05
ZBED8	nft	-0.723478	6.466e-05
RPRD1B	nft	-0.716522	8.196e-05
SMIM13	nft	-0.714783	8.687e-05
C20orf194	nft	-0.710435	0.0001003
ANK1	nft	0.702609	0.0001291
ORAI2	nft	-0.702609	0.0001291
KCNQ5	nft	0.693043	0.00017392
GMEB1	nft	-0.691304	0.00018339
BANP	nft	0.686087	0.00021453
WDR81	nft	0.682609	0.00023776
SYTL2	nft	0.681739	0.0002439
CHODL	nft	0.68	0.00025659
FTO	nft	0.67913	0.00026315
CD40	nft	-0.673913	0.00030566
KBTBD8	nft	-0.661739	0.00042872
ADK	nft	0.653043	0.00054102
MYO15B	nft	-0.653043	0.00054102
SPATC1L	nft	-0.651304	0.00056629
ADCK1	nft	-0.650435	0.00057931
SURF4	nft	-0.649565	0.00059259
GINS3	nft	-0.646957	0.000634
EXOC2	nft	0.646957	0.000634
COL13A1	nft	0.646957	0.000634
ZNF362	nft	-0.646087	0.00064835
FPGS	nft	0.645217	0.00066298
LINS1	nft	0.644348	0.00067789
KDM3A	nft	0.644348	0.00067789
GPAT3	nft	0.64	0.00075688
OSTM1	nft	0.63913	0.00077359
DGKB	nft	0.635652	0.00084367
DCAF11	nft	0.634783	0.00086202
ATF6	nft	0.633913	0.00088071
GHRH	nft	0.633043	0.00089975
DEAF1	nft	0.631304	0.00093889
PTCD3	nft	-0.630435	0.00095901
PTPRN2	nft	0.626087	0.00106523
RARS2	nft	0.625217	0.00108765
TBC1D21	nft	0.625217	0.00108765
IQSEC1	nft	-0.623478	0.0011337
DMRT1	nft	0.622609	0.00115734
VCPIP1	nft	-0.622609	0.00115734
GLS	nft	0.622609	0.00115734
GALR1	nft	-0.621739	0.00118141
KRI1	nft	-0.62087	0.0012059
SHTN1	nft	0.62	0.00123083
AHSA1	nft	0.618261	0.00128202
TMEM241	nft	0.617391	0.00130829
AKT2	nft	-0.614783	0.00138988
SKP2	nft	0.612174	0.00147579
ANKRD13D	nft	-0.611304	0.00150542
GBX1	nft	0.611304	0.00150542
MIEF1	nft	0.609565	0.00156621
NOM1	nft	-0.609565	0.00156621
ADCY6	nft	-0.608696	0.00159738
C6orf141	nft	-0.608696	0.00159738
PSMD14	nft	0.607826	0.00162908
SCYL2	nft	0.606087	0.00169409
ATPAF2	nft	0.605217	0.00172742
GRIA3	nft	0.605217	0.00172742
C2orf83	nft	-0.605217	0.00172742
CELF2	nft	0.604348	0.00176131
CSNK1G3	nft	0.604348	0.00176131
MOB1A	nft	0.603478	0.00179577
CCDC3	nft	0.602609	0.00183079
CDC42BPG	nft	0.601739	0.0018664
FAXDC2	nft	0.60087	0.0019026
LRRC31	nft	-0.6	0.00193939
VPS54	nft	-0.6	0.00193939
MAP3K10	nft	-0.6	0.00193939
NT5C3B	nft	-0.596522	0.0020927
PRKCH	nft	0.595652	0.0021326
CNKSR2	nft	0.595652	0.0021326
SNRPG	nft	0.593913	0.00221434
EXTL3	nft	0.593043	0.00225621
TMPRSS12	nft	0.593043	0.00225621
ATP2C1	nft	0.592174	0.00229874
SCARF2	nft	-0.592174	0.00229874
EDARADD	nft	0.592174	0.00229874
GID8	nft	-0.592174	0.00229874
PEG10	nft	-0.591304	0.00234195
KIAA0753	nft	-0.590435	0.00238586
IGFBP7	nft	0.590435	0.00238586
C2orf80	plaq_n	-0.766087	1.277e-05
SYTL2	plaq_n	0.764348	1.373e-05
RBM14-RBM4	plaq_n	0.733043	4.613e-05
CADM3	plaq_n	-0.733043	4.613e-05
ATF6	plaq_n	0.725217	6.087e-05
C20orf194	plaq_n	-0.714783	8.687e-05
EXOC2	plaq_n	0.713913	8.943e-05
ANK1	plaq_n	0.7	0.00014019
TUBB8	plaq_n	0.683478	0.00023175
PTPN13	plaq_n	0.681739	0.0002439
ZBED8	plaq_n	-0.68	0.00025659
POR	plaq_n	0.68	0.00025659
CD247	plaq_n	0.68	0.00025659
ADK	plaq_n	0.675652	0.00029087
CD40	plaq_n	-0.675652	0.00029087
EGFL7	plaq_n	-0.674783	0.00029819
PTRH1	plaq_n	-0.672174	0.0003211
KBTBD8	plaq_n	-0.669565	0.00034552
GMEB1	plaq_n	-0.669565	0.00034552
AKT2	plaq_n	-0.669565	0.00034552
SHTN1	plaq_n	0.666957	0.00037154
RABEP1	plaq_n	0.665217	0.00038982
FTO	plaq_n	0.663478	0.00040887
FPGS	plaq_n	0.65913	0.00046006
GINS3	plaq_n	-0.653913	0.00052875
ANAPC1	plaq_n	0.653043	0.00054102
COL22A1	plaq_n	0.652174	0.00055353
ORAI2	plaq_n	-0.651304	0.00056629
DEAF1	plaq_n	0.649565	0.00059259
HNMT	plaq_n	-0.642609	0.00070859
UBE2J2	plaq_n	-0.642609	0.00070859
DMRT1	plaq_n	0.641739	0.00072438
C2orf83	plaq_n	-0.64087	0.00074047
PLPP3	plaq_n	-0.64	0.00075688
PSMD3	plaq_n	-0.637391	0.00080797
DNAJC21	plaq_n	-0.637391	0.00080797
GPAT3	plaq_n	0.637391	0.00080797
GID8	plaq_n	-0.636522	0.00082565
MAMLD1	plaq_n	-0.636522	0.00082565
KCNQ5	plaq_n	0.636522	0.00082565
CSNK1G3	plaq_n	0.635652	0.00084367
JMJD1C	plaq_n	0.634783	0.00086202
ACOT7	plaq_n	-0.633913	0.00088071
SURF4	plaq_n	-0.633913	0.00088071
STRN4	plaq_n	-0.632174	0.00091914
PHKG1	plaq_n	-0.630435	0.00095901
TMEM167A	plaq_n	-0.629565	0.00097949
GALR1	plaq_n	-0.626957	0.00104321
RPRD1B	plaq_n	-0.626087	0.00106523
ZBTB17	plaq_n	-0.624348	0.00111047
ATG13	plaq_n	-0.623478	0.0011337
ENG	plaq_n	0.62087	0.0012059
UBE2I	plaq_n	0.617391	0.00130829
CHODL	plaq_n	0.617391	0.00130829
LINS1	plaq_n	0.617391	0.00130829
STXBP4	plaq_n	0.617391	0.00130829
LMAN1	plaq_n	-0.616522	0.00133502
SYNJ1	plaq_n	0.616522	0.00133502
OPTN	plaq_n	0.614783	0.00138988
FLRT2	plaq_n	0.611304	0.00150542
DPM1	plaq_n	-0.610435	0.00153556
TDRKH	plaq_n	-0.608696	0.00159738
PKN3	plaq_n	0.608696	0.00159738
VAC14	plaq_n	-0.608696	0.00159738
TRMO	plaq_n	-0.606957	0.00166131
OSTM1	plaq_n	0.605217	0.00172742
GLS	plaq_n	0.604348	0.00176131
FAXDC2	plaq_n	0.603478	0.00179577
ZNF341	plaq_n	-0.603478	0.00179577
ITFG2	plaq_n	0.602609	0.00183079
ANKRD13D	plaq_n	-0.602609	0.00183079
TMPRSS12	plaq_n	0.601739	0.0018664
SLC25A6	plaq_n	0.60087	0.0019026
CELF2	plaq_n	0.6	0.00193939
AGBL2	plaq_n	0.596522	0.0020927
UNC13A	plaq_n	0.596522	0.0020927
MYO15B	plaq_n	-0.596522	0.0020927
EFNA5	plaq_n	0.595652	0.0021326
SPATC1L	plaq_n	-0.595652	0.0021326
ELF1	plaq_n	0.595652	0.0021326
C12orf29	plaq_n	0.592174	0.00229874
LRRC31	plaq_n	-0.590435	0.00238586
NUFIP1	plaq_n	0.590435	0.00238586
CDC42BPG	tangles	0.818261	1.03e-06
GHRH	tangles	0.77913	7.26e-06
CCDC187	tangles	-0.777391	7.84e-06
FOXO1	tangles	-0.758261	1.763e-05
GBX1	tangles	0.742609	3.244e-05
SURF4	tangles	-0.735652	4.196e-05
IQSEC1	tangles	-0.731304	4.91e-05
ATF6	tangles	0.722609	6.663e-05
PTPN13	tangles	0.72087	7.073e-05
PSMB8	tangles	-0.713913	8.943e-05
DCAF11	tangles	0.707826	0.0001092
SPP1	tangles	0.702609	0.0001291
SPATC1L	tangles	-0.693043	0.00017392
ORAI2	tangles	-0.693043	0.00017392
POR	tangles	0.690435	0.00018828
PDAP1	tangles	-0.689565	0.0001933
TMEM259	tangles	-0.689565	0.0001933
FAM72C	tangles	0.687826	0.00020367
ZNF574	tangles	-0.685217	0.00022014
FPGS	tangles	0.683478	0.00023175
SERPINC1	tangles	-0.672174	0.0003211
ZNHIT3	tangles	-0.668696	0.00035401
APOL2	tangles	-0.667826	0.00036268
NOD1	tangles	0.667826	0.00036268
TMEM120A	tangles	-0.664348	0.00039924
RAB38	tangles	-0.66	0.0004494
ASPDH	tangles	-0.65913	0.00046006
CADM3	tangles	-0.65913	0.00046006
AHSA1	tangles	0.657391	0.00048204
JMJD1C	tangles	0.655652	0.00050493
TMEM167A	tangles	-0.652174	0.00055353
SIRT2	tangles	-0.648696	0.00060612
TIGIT	tangles	0.648696	0.00060612
DUSP9	tangles	-0.647826	0.00061993
RPRD1B	tangles	-0.646957	0.000634
GIMAP4	tangles	-0.646957	0.000634
DARS2	tangles	0.642609	0.00070859
PPCDC	tangles	-0.64087	0.00074047
FLRT2	tangles	0.64	0.00075688
RRAD	tangles	-0.63913	0.00077359
LMAN1	tangles	-0.638261	0.00079062
CHRNA1	tangles	0.637391	0.00080797
NTSR1	tangles	-0.636522	0.00082565
MRPL44	tangles	0.632174	0.00091914
MTG1	tangles	-0.632174	0.00091914
RDH8	tangles	0.627826	0.00102159
SMIM13	tangles	-0.627826	0.00102159
GINS3	tangles	-0.626087	0.00106523
RBM12B	tangles	0.624348	0.00111047
FTO	tangles	0.62	0.00123083
GTF3C5	tangles	-0.62	0.00123083
RPIA	tangles	0.61913	0.0012562
ARG1	tangles	-0.615652	0.00136221
OTOP2	tangles	0.615652	0.00136221
SCAMP4	tangles	0.613043	0.00144667
SYNJ1	tangles	0.613043	0.00144667
ZNF688	tangles	0.612174	0.00147579
LMO3	tangles	-0.612174	0.00147579
CBWD1	tangles	0.610435	0.00153556
PRND	tangles	0.610435	0.00153556
FABP1	tangles	0.609565	0.00156621
GOLGA8O	tangles	0.609565	0.00156621
CCER2	tangles	0.606087	0.00169409
HAAO	tangles	-0.605217	0.00172742
RNF220	tangles	0.605217	0.00172742
CRAT	tangles	0.604348	0.00176131
CYP11A1	tangles	-0.602609	0.00183079
TELO2	tangles	-0.601739	0.0018664
CSNK1G3	tangles	0.601739	0.0018664
ADCK1	tangles	-0.6	0.00193939
POLR2I	tangles	-0.6	0.00193939
TLCD2	tangles	0.59913	0.00197679
SCYL2	tangles	0.59913	0.00197679
C6orf141	tangles	-0.59913	0.00197679
NR1H2	tangles	-0.598261	0.0020148
MYO15B	tangles	-0.597391	0.00205344
GMEB1	tangles	-0.596522	0.0020927
C2orf80	tangles	-0.595652	0.0021326
MPV17L2	tangles	-0.593913	0.00221434
PCNA	tangles	-0.592174	0.00229874
KIF13B	tangles	0.592174	0.00229874
NEU1	tangles	-0.591304	0.00234195
CD40	tangles	-0.591304	0.00234195
NBPF6	tangles	0.591304	0.00234195
AKR1C4	tangles	-0.591304	0.00234195
CXCR2	tangles	0.591304	0.00234195
DNLZ	tangles	-0.591304	0.00234195
SLC34A3	tangles	0.591304	0.00234195
FBL	tangles	-0.591304	0.00234195
SYT15	tangles	0.591304	0.00234195
TRIM64B	tangles	0.591304	0.00234195
RBM14-RBM4	tangles	0.591304	0.00234195
AGTR1	tangles	0.591304	0.00234195
CRCP	tangles	-0.591304	0.00234195
HGFAC	tangles	-0.591304	0.00234195
VN1R2	tangles	0.591304	0.00234195
TRMO	tangles	-0.590435	0.00238586
